# Supplementary material for: Discovery of hub genes linking oxidative stress to type 2 diabetic sarcopenia using single-cell sequencing and machine learning
Source: PLoS One. 2026 Jul 7;21(7):e0352753. doi: 10.1371/journal.pone.0352753 (PMC13340795; doi:10.1371/journal.pone.0352753)
Supplement: S1 Table — Initially, 14130 genes were searched using the keyword ‘oxidative stress,’ and further screened using a Gene Inference Function Score (GIFtS) ≥ 10, resulting in 11931 genes. (CSV) [file pone.0352753.s002.csv]

Gene Symbol	Description	Category	Uniprot ID	Gifts	GC Id	Relevance score	GeneCards Link
MTOR	Mechanistic Target Of Rapamycin Kinase	Protein Coding	P42345	68	GC01M011106	21.48103714	https://www.genecards.org/cgi-bin/carddisp.pl?gene=MTOR
ESR1	Estrogen Receptor 1	Protein Coding	P03372	68	GC06P151656	18.43815994	https://www.genecards.org/cgi-bin/carddisp.pl?gene=ESR1
EGFR	Epidermal Growth Factor Receptor	Protein Coding	P00533	68	GC07P055019	13.59382248	https://www.genecards.org/cgi-bin/carddisp.pl?gene=EGFR
CREBBP	CREB Binding Lysine Acetyltransferase	Protein Coding	Q92793	68	GC16M052313	11.85352898	https://www.genecards.org/cgi-bin/carddisp.pl?gene=CREBBP
IGF1R	Insulin Like Growth Factor 1 Receptor	Protein Coding	P08069	68	GC15P098648	9.626371384	https://www.genecards.org/cgi-bin/carddisp.pl?gene=IGF1R
ERBB2	Erb-B2 Receptor Tyrosine Kinase 2	Protein Coding	P04626	68	GC17P039687	8.118283272	https://www.genecards.org/cgi-bin/carddisp.pl?gene=ERBB2
FGFR2	Fibroblast Growth Factor Receptor 2	Protein Coding	P21802	68	GC10M121478	7.551726818	https://www.genecards.org/cgi-bin/carddisp.pl?gene=FGFR2
FGFR1	Fibroblast Growth Factor Receptor 1	Protein Coding	P11362	68	GC08M038400	7.411092758	https://www.genecards.org/cgi-bin/carddisp.pl?gene=FGFR1
FGFR3	Fibroblast Growth Factor Receptor 3	Protein Coding	P22607	68	GC04P031618	4.323309898	https://www.genecards.org/cgi-bin/carddisp.pl?gene=FGFR3
AKT3	AKT Serine/Threonine Kinase 3	Protein Coding	Q9Y243	68	GC01M243488	4.019789696	https://www.genecards.org/cgi-bin/carddisp.pl?gene=AKT3
MAP2K1	Mitogen-Activated Protein Kinase Kinase 1	Protein Coding	Q02750	67	GC15P066386	18.24973679	https://www.genecards.org/cgi-bin/carddisp.pl?gene=MAP2K1
KDR	Kinase Insert Domain Receptor	Protein Coding	P35968	67	GC04M055078	16.26908112	https://www.genecards.org/cgi-bin/carddisp.pl?gene=KDR
PTPN11	Protein Tyrosine Phosphatase Non-Receptor Type 11	Protein Coding	Q06124	67	GC12P112418	15.74236965	https://www.genecards.org/cgi-bin/carddisp.pl?gene=PTPN11
BRAF	B-Raf Proto-Oncogene, Serine/Threonine Kinase	Protein Coding	P15056	67	GC07M140798	14.91598892	https://www.genecards.org/cgi-bin/carddisp.pl?gene=BRAF
RAF1	Raf-1 Proto-Oncogene, Serine/Threonine Kinase	Protein Coding	P04049	67	GC03M012583	14.02194214	https://www.genecards.org/cgi-bin/carddisp.pl?gene=RAF1
MAP2K2	Mitogen-Activated Protein Kinase Kinase 2	Protein Coding	P36507	67	GC19M004090	13.53188038	https://www.genecards.org/cgi-bin/carddisp.pl?gene=MAP2K2
CHEK2	Checkpoint Kinase 2	Protein Coding	O96017	67	GC22M028687	12.14521885	https://www.genecards.org/cgi-bin/carddisp.pl?gene=CHEK2
MET	MET Proto-Oncogene, Receptor Tyrosine Kinase	Protein Coding	P08581	67	GC07P116672	8.566259384	https://www.genecards.org/cgi-bin/carddisp.pl?gene=MET
RET	Ret Proto-Oncogene	Protein Coding	P07949	67	GC10P053525	6.620895863	https://www.genecards.org/cgi-bin/carddisp.pl?gene=RET
ERBB3	Erb-B2 Receptor Tyrosine Kinase 3	Protein Coding	P21860	67	GC12P081625	2.249980927	https://www.genecards.org/cgi-bin/carddisp.pl?gene=ERBB3
ERBB4	Erb-B2 Receptor Tyrosine Kinase 4	Protein Coding	Q15303	67	GC02M211375	1.866384506	https://www.genecards.org/cgi-bin/carddisp.pl?gene=ERBB4
SOD1	Superoxide Dismutase 1	Protein Coding	P00441	66	GC21P031659	60.84007645	https://www.genecards.org/cgi-bin/carddisp.pl?gene=SOD1
TP53	Tumor Protein P53	Protein Coding	P04637	66	GC17M007661	50.14838409	https://www.genecards.org/cgi-bin/carddisp.pl?gene=TP53
MAPK1	Mitogen-Activated Protein Kinase 1	Protein Coding	P28482	66	GC22M021759	33.23527145	https://www.genecards.org/cgi-bin/carddisp.pl?gene=MAPK1
ATM	ATM Serine/Threonine Kinase	Protein Coding	Q13315	66	GC11P108222	27.73104858	https://www.genecards.org/cgi-bin/carddisp.pl?gene=ATM
AKT1	AKT Serine/Threonine Kinase 1	Protein Coding	P31749	66	GC14M104769	26.54904556	https://www.genecards.org/cgi-bin/carddisp.pl?gene=AKT1
NFKB1	Nuclear Factor Kappa B Subunit 1	Protein Coding	P19838	66	GC04P102501	24.62771606	https://www.genecards.org/cgi-bin/carddisp.pl?gene=NFKB1
ABL1	ABL Proto-Oncogene 1, Non-Receptor Tyrosine Kinase	Protein Coding	P00519	66	GC09P130713	21.44517517	https://www.genecards.org/cgi-bin/carddisp.pl?gene=ABL1
MDM2	MDM2 Proto-Oncogene	Protein Coding	Q00987	66	GC12P068808	19.57781792	https://www.genecards.org/cgi-bin/carddisp.pl?gene=MDM2
CFTR	CF Transmembrane Conductance Regulator	Protein Coding	P13569	66	GC07P117287	18.08787918	https://www.genecards.org/cgi-bin/carddisp.pl?gene=CFTR
IKBKB	Inhibitor Of Nuclear Factor Kappa B Kinase Subunit Beta	Protein Coding	O14920	66	GC08P042271	17.56208038	https://www.genecards.org/cgi-bin/carddisp.pl?gene=IKBKB
STAT3	Signal Transducer And Activator Of Transcription 3	Protein Coding	P40763	66	GC17M042313	16.76657677	https://www.genecards.org/cgi-bin/carddisp.pl?gene=STAT3
KRAS	KRAS Proto-Oncogene, GTPase	Protein Coding	P01116	66	GC12M037206	16.6218853	https://www.genecards.org/cgi-bin/carddisp.pl?gene=KRAS
PSEN1	Presenilin 1	Protein Coding	P49768	66	GC14P073136	16.03890419	https://www.genecards.org/cgi-bin/carddisp.pl?gene=PSEN1
SLC2A1	Solute Carrier Family 2 Member 1	Protein Coding	P11166	66	GC01M042925	15.86475372	https://www.genecards.org/cgi-bin/carddisp.pl?gene=SLC2A1
CTNNB1	Catenin Beta 1	Protein Coding	P35222	66	GC03P041194	15.56062889	https://www.genecards.org/cgi-bin/carddisp.pl?gene=CTNNB1
MMP2	Matrix Metallopeptidase 2	Protein Coding	P08253	66	GC16P129449	15.1410141	https://www.genecards.org/cgi-bin/carddisp.pl?gene=MMP2
SMAD3	SMAD Family Member 3	Protein Coding	P84022	66	GC15P067063	14.88594437	https://www.genecards.org/cgi-bin/carddisp.pl?gene=SMAD3
NOTCH1	Notch Receptor 1	Protein Coding	P46531	66	GC09M139438	13.94201469	https://www.genecards.org/cgi-bin/carddisp.pl?gene=NOTCH1
ATR	ATR Checkpoint Kinase	Protein Coding	Q13535	66	GC03M142449	13.55794907	https://www.genecards.org/cgi-bin/carddisp.pl?gene=ATR
MMP9	Matrix Metallopeptidase 9	Protein Coding	P14780	66	GC20P046008	13.49350643	https://www.genecards.org/cgi-bin/carddisp.pl?gene=MMP9
JAK2	Janus Kinase 2	Protein Coding	O60674	66	GC09P004985	13.20009804	https://www.genecards.org/cgi-bin/carddisp.pl?gene=JAK2
SMAD4	SMAD Family Member 4	Protein Coding	Q13485	66	GC18P051028	13.04814434	https://www.genecards.org/cgi-bin/carddisp.pl?gene=SMAD4
BTK	Bruton Tyrosine Kinase	Protein Coding	Q06187	66	GC0XM101349	11.65942764	https://www.genecards.org/cgi-bin/carddisp.pl?gene=BTK
CDK4	Cyclin Dependent Kinase 4	Protein Coding	P11802	66	GC12M060752	10.94748688	https://www.genecards.org/cgi-bin/carddisp.pl?gene=CDK4
CHEK1	Checkpoint Kinase 1	Protein Coding	O14757	66	GC11P125625	10.82542038	https://www.genecards.org/cgi-bin/carddisp.pl?gene=CHEK1
CDK5	Cyclin Dependent Kinase 5	Protein Coding	Q00535	66	GC07M151053	10.21802902	https://www.genecards.org/cgi-bin/carddisp.pl?gene=CDK5
TGFBR1	Transforming Growth Factor Beta Receptor 1	Protein Coding	P36897	66	GC09P109923	10.10232925	https://www.genecards.org/cgi-bin/carddisp.pl?gene=TGFBR1
INSR	Insulin Receptor	Protein Coding	P06213	66	GC19M007112	10.09983063	https://www.genecards.org/cgi-bin/carddisp.pl?gene=INSR
HDAC2	Histone Deacetylase 2	Protein Coding	Q92769	66	GC06M113933	10.00600052	https://www.genecards.org/cgi-bin/carddisp.pl?gene=HDAC2
DNMT1	DNA Methyltransferase 1	Protein Coding	P26358	66	GC19M010133	9.729103088	https://www.genecards.org/cgi-bin/carddisp.pl?gene=DNMT1
HDAC6	Histone Deacetylase 6	Protein Coding	Q9UBN7	66	GC0XP048801	9.491226196	https://www.genecards.org/cgi-bin/carddisp.pl?gene=HDAC6
AKT2	AKT Serine/Threonine Kinase 2	Protein Coding	P31751	66	GC19M040230	8.183094025	https://www.genecards.org/cgi-bin/carddisp.pl?gene=AKT2
EZH2	Enhancer Of Zeste 2 Polycomb Repressive Complex 2 Subunit	Protein Coding	Q15910	66	GC07M148807	8.097377777	https://www.genecards.org/cgi-bin/carddisp.pl?gene=EZH2
PDGFRB	Platelet Derived Growth Factor Receptor Beta	Protein Coding	P09619	66	GC05M150113	7.55282402	https://www.genecards.org/cgi-bin/carddisp.pl?gene=PDGFRB
NTRK2	Neurotrophic Receptor Tyrosine Kinase 2	Protein Coding	Q16620	66	GC09P084668	7.510418415	https://www.genecards.org/cgi-bin/carddisp.pl?gene=NTRK2
JAK1	Janus Kinase 1	Protein Coding	P23458	66	GC01M064833	5.858137131	https://www.genecards.org/cgi-bin/carddisp.pl?gene=JAK1
PIK3CD	Phosphatidylinositol-4,5-Bisphosphate 3-Kinase Catalytic Subunit Delta	Protein Coding	O00329	66	GC01P083234	4.943124771	https://www.genecards.org/cgi-bin/carddisp.pl?gene=PIK3CD
FLT3	Fms Related Receptor Tyrosine Kinase 3	Protein Coding	P36888	66	GC13M028003	4.705430031	https://www.genecards.org/cgi-bin/carddisp.pl?gene=FLT3
PDGFRA	Platelet Derived Growth Factor Receptor Alpha	Protein Coding	P16234	66	GC04P054229	4.540162086	https://www.genecards.org/cgi-bin/carddisp.pl?gene=PDGFRA
EPHB4	EPH Receptor B4	Protein Coding	P54760	66	GC07M107079	4.363708973	https://www.genecards.org/cgi-bin/carddisp.pl?gene=EPHB4
KIT	KIT Proto-Oncogene, Receptor Tyrosine Kinase	Protein Coding	P10721	66	GC04P054657	4.093601227	https://www.genecards.org/cgi-bin/carddisp.pl?gene=KIT
ADAM10	ADAM Metallopeptidase Domain 10	Protein Coding	O14672	66	GC15M058588	4.081756592	https://www.genecards.org/cgi-bin/carddisp.pl?gene=ADAM10
TYK2	Tyrosine Kinase 2	Protein Coding	P29597	66	GC19M010350	3.373100042	https://www.genecards.org/cgi-bin/carddisp.pl?gene=TYK2
NTRK3	Neurotrophic Receptor Tyrosine Kinase 3	Protein Coding	Q16288	66	GC15M087859	2.871752262	https://www.genecards.org/cgi-bin/carddisp.pl?gene=NTRK3
HMOX1	Heme Oxygenase 1	Protein Coding	P09601	65	GC22P035380	47.5465126	https://www.genecards.org/cgi-bin/carddisp.pl?gene=HMOX1
MAPK14	Mitogen-Activated Protein Kinase 14	Protein Coding	Q16539	65	GC06P190827	40.55265045	https://www.genecards.org/cgi-bin/carddisp.pl?gene=MAPK14
MPO	Myeloperoxidase	Protein Coding	P05164	65	GC17M058269	35.53338623	https://www.genecards.org/cgi-bin/carddisp.pl?gene=MPO
PARP1	Poly(ADP-Ribose) Polymerase 1	Protein Coding	P09874	65	GC01M226360	26.33977318	https://www.genecards.org/cgi-bin/carddisp.pl?gene=PARP1
HSPB1	Heat Shock Protein Family B (Small) Member 1	Protein Coding	P04792	65	GC07P076302	24.48678589	https://www.genecards.org/cgi-bin/carddisp.pl?gene=HSPB1
HSP90AA1	Heat Shock Protein 90 Alpha Family Class A Member 1	Protein Coding	P07900	65	GC14M102080	24.4150238	https://www.genecards.org/cgi-bin/carddisp.pl?gene=HSP90AA1
SNCA	Synuclein Alpha	Protein Coding	P37840	65	GC04M089724	23.38932037	https://www.genecards.org/cgi-bin/carddisp.pl?gene=SNCA
TGFB1	Transforming Growth Factor Beta 1	Protein Coding	P01137	65	GC19M041301	23.24543762	https://www.genecards.org/cgi-bin/carddisp.pl?gene=TGFB1
PPARG	Peroxisome Proliferator Activated Receptor Gamma	Protein Coding	P37231	65	GC03P012287	21.67762756	https://www.genecards.org/cgi-bin/carddisp.pl?gene=PPARG
PRKCD	Protein Kinase C Delta	Protein Coding	Q05655	65	GC03P053156	17.62400246	https://www.genecards.org/cgi-bin/carddisp.pl?gene=PRKCD
AGTR1	Angiotensin II Receptor Type 1	Protein Coding	P30556	65	GC03P148697	16.74507904	https://www.genecards.org/cgi-bin/carddisp.pl?gene=AGTR1
HRAS	HRas Proto-Oncogene, GTPase	Protein Coding	P01112	65	GC11M015781	16.65436554	https://www.genecards.org/cgi-bin/carddisp.pl?gene=HRAS
CTSD	Cathepsin D	Protein Coding	P07339	65	GC11M001752	16.50780869	https://www.genecards.org/cgi-bin/carddisp.pl?gene=CTSD
PTEN	Phosphatase And Tensin Homolog	Protein Coding	P60484	65	GC10P128607	15.7790947	https://www.genecards.org/cgi-bin/carddisp.pl?gene=PTEN
PIK3CA	Phosphatidylinositol-4,5-Bisphosphate 3-Kinase Catalytic Subunit Alpha	Protein Coding	P42336	65	GC03P179148	14.48344612	https://www.genecards.org/cgi-bin/carddisp.pl?gene=PIK3CA
CSF1R	Colony Stimulating Factor 1 Receptor	Protein Coding	P07333	65	GC05M150053	14.2048502	https://www.genecards.org/cgi-bin/carddisp.pl?gene=CSF1R
EP300	EP300 Lysine Acetyltransferase	Protein Coding	Q09472	65	GC22P097487	14.03155136	https://www.genecards.org/cgi-bin/carddisp.pl?gene=EP300
IDH1	Isocitrate Dehydrogenase (NADP(+)) 1	Protein Coding	O75874	65	GC02M208236	13.66682911	https://www.genecards.org/cgi-bin/carddisp.pl?gene=IDH1
MYC	MYC Proto-Oncogene, BHLH Transcription Factor	Protein Coding	P01106	65	GC08P127735	13.49666023	https://www.genecards.org/cgi-bin/carddisp.pl?gene=MYC
CASP8	Caspase 8	Protein Coding	Q14790	65	GC02P201233	13.15369606	https://www.genecards.org/cgi-bin/carddisp.pl?gene=CASP8
PRKCA	Protein Kinase C Alpha	Protein Coding	P17252	65	GC17P066302	13.0227375	https://www.genecards.org/cgi-bin/carddisp.pl?gene=PRKCA
PRKACA	Protein Kinase CAMP-Activated Catalytic Subunit Alpha	Protein Coding	P17612	65	GC19M112024	12.78122711	https://www.genecards.org/cgi-bin/carddisp.pl?gene=PRKACA
SMAD2	SMAD Family Member 2	Protein Coding	Q15796	65	GC18M047809	12.54791832	https://www.genecards.org/cgi-bin/carddisp.pl?gene=SMAD2
STAT1	Signal Transducer And Activator Of Transcription 1	Protein Coding	P42224	65	GC02M190908	11.9790163	https://www.genecards.org/cgi-bin/carddisp.pl?gene=STAT1
AR	Androgen Receptor	Protein Coding	P10275	65	GC0XP067544	11.20913315	https://www.genecards.org/cgi-bin/carddisp.pl?gene=AR
PIK3R1	Phosphoinositide-3-Kinase Regulatory Subunit 1	Protein Coding	P27986	65	GC05P068215	11.18486214	https://www.genecards.org/cgi-bin/carddisp.pl?gene=PIK3R1
RPS6KA3	Ribosomal Protein S6 Kinase A3	Protein Coding	P51812	65	GC0XM020149	11.11350441	https://www.genecards.org/cgi-bin/carddisp.pl?gene=RPS6KA3
LCK	LCK Proto-Oncogene, Src Family Tyrosine Kinase	Protein Coding	P06239	65	GC01P032251	11.03942299	https://www.genecards.org/cgi-bin/carddisp.pl?gene=LCK
MYLK	Myosin Light Chain Kinase	Protein Coding	Q15746	65	GC03M123610	10.86143589	https://www.genecards.org/cgi-bin/carddisp.pl?gene=MYLK
CCND1	Cyclin D1	Protein Coding	P24385	65	GC11P069641	10.25124359	https://www.genecards.org/cgi-bin/carddisp.pl?gene=CCND1
RAD51	RAD51 Recombinase	Protein Coding	Q06609	65	GC15P040694	10.09411049	https://www.genecards.org/cgi-bin/carddisp.pl?gene=RAD51
IDH2	Isocitrate Dehydrogenase (NADP(+)) 2	Protein Coding	P48735	65	GC15M090083	9.722680092	https://www.genecards.org/cgi-bin/carddisp.pl?gene=IDH2
PTPRC	Protein Tyrosine Phosphatase Receptor Type C	Protein Coding	P08575	65	GC01P198607	9.643671036	https://www.genecards.org/cgi-bin/carddisp.pl?gene=PTPRC
PRKCG	Protein Kinase C Gamma	Protein Coding	P05129	65	GC19P053879	9.432479858	https://www.genecards.org/cgi-bin/carddisp.pl?gene=PRKCG
TGFBR2	Transforming Growth Factor Beta Receptor 2	Protein Coding	P37173	65	GC03P030610	9.374990463	https://www.genecards.org/cgi-bin/carddisp.pl?gene=TGFBR2
HGF	Hepatocyte Growth Factor	Protein Coding	P14210	65	GC07M081699	9.352620125	https://www.genecards.org/cgi-bin/carddisp.pl?gene=HGF
UCHL1	Ubiquitin C-Terminal Hydrolase L1	Protein Coding	P09936	65	GC04P041256	8.700750351	https://www.genecards.org/cgi-bin/carddisp.pl?gene=UCHL1
ITGB3	Integrin Subunit Beta 3	Protein Coding	P05106	65	GC17P165432	8.552057266	https://www.genecards.org/cgi-bin/carddisp.pl?gene=ITGB3
JAK3	Janus Kinase 3	Protein Coding	P52333	65	GC19M017824	8.297123909	https://www.genecards.org/cgi-bin/carddisp.pl?gene=JAK3
CDK6	Cyclin Dependent Kinase 6	Protein Coding	Q00534	65	GC07M092604	7.836165428	https://www.genecards.org/cgi-bin/carddisp.pl?gene=CDK6
CXCR4	C-X-C Motif Chemokine Receptor 4	Protein Coding	P61073	65	GC02M136114	7.789041042	https://www.genecards.org/cgi-bin/carddisp.pl?gene=CXCR4
GRIN2B	Glutamate Ionotropic Receptor NMDA Type Subunit 2B	Protein Coding	Q13224	65	GC12M013437	7.641540527	https://www.genecards.org/cgi-bin/carddisp.pl?gene=GRIN2B
PLCG2	Phospholipase C Gamma 2	Protein Coding	P16885	65	GC16P130241	7.374916553	https://www.genecards.org/cgi-bin/carddisp.pl?gene=PLCG2
CAMK2A	Calcium/Calmodulin Dependent Protein Kinase II Alpha	Protein Coding	Q9UQM7	65	GC05M150219	7.189261913	https://www.genecards.org/cgi-bin/carddisp.pl?gene=CAMK2A
FLT4	Fms Related Receptor Tyrosine Kinase 4	Protein Coding	P35916	65	GC05M183702	6.754480362	https://www.genecards.org/cgi-bin/carddisp.pl?gene=FLT4
GRIN2A	Glutamate Ionotropic Receptor NMDA Type Subunit 2A	Protein Coding	Q12879	65	GC16M009753	6.44247818	https://www.genecards.org/cgi-bin/carddisp.pl?gene=GRIN2A
BCR	BCR Activator Of RhoGEF And GTPase	Protein Coding	P11274	65	GC22P023179	5.970240593	https://www.genecards.org/cgi-bin/carddisp.pl?gene=BCR
PLK1	Polo Like Kinase 1	Protein Coding	P53350	65	GC16P128614	5.695708752	https://www.genecards.org/cgi-bin/carddisp.pl?gene=PLK1
NFKB2	Nuclear Factor Kappa B Subunit 2	Protein Coding	Q00653	65	GC10P102394	5.484538555	https://www.genecards.org/cgi-bin/carddisp.pl?gene=NFKB2
HDAC4	Histone Deacetylase 4	Protein Coding	P56524	65	GC02M239048	5.339867592	https://www.genecards.org/cgi-bin/carddisp.pl?gene=HDAC4
NOTCH2	Notch Receptor 2	Protein Coding	Q04721	65	GC01M119911	4.487918854	https://www.genecards.org/cgi-bin/carddisp.pl?gene=NOTCH2
AURKA	Aurora Kinase A	Protein Coding	O14965	65	GC20M056370	4.305851936	https://www.genecards.org/cgi-bin/carddisp.pl?gene=AURKA
AXL	AXL Receptor Tyrosine Kinase	Protein Coding	P30530	65	GC19P041219	3.975079536	https://www.genecards.org/cgi-bin/carddisp.pl?gene=AXL
NT5E	5'-Nucleotidase Ecto	Protein Coding	P21589	65	GC06P085449	3.935016155	https://www.genecards.org/cgi-bin/carddisp.pl?gene=NT5E
STAT6	Signal Transducer And Activator Of Transcription 6	Protein Coding	P42226	65	GC12M057095	3.716178179	https://www.genecards.org/cgi-bin/carddisp.pl?gene=STAT6
PROC	Protein C, Inactivator Of Coagulation Factors Va And VIIIa	Protein Coding	P04070	65	GC02P127418	3.468206882	https://www.genecards.org/cgi-bin/carddisp.pl?gene=PROC
AURKB	Aurora Kinase B	Protein Coding	Q96GD4	65	GC17M100011	3.207056522	https://www.genecards.org/cgi-bin/carddisp.pl?gene=AURKB
EPHA2	EPH Receptor A2	Protein Coding	P29317	65	GC01M016124	3.008120537	https://www.genecards.org/cgi-bin/carddisp.pl?gene=EPHA2
BMPR1A	Bone Morphogenetic Protein Receptor Type 1A	Protein Coding	P36894	65	GC10P128546	2.619589567	https://www.genecards.org/cgi-bin/carddisp.pl?gene=BMPR1A
SMO	Smoothened, Frizzled Class Receptor	Protein Coding	Q99835	65	GC07P167853	2.395422935	https://www.genecards.org/cgi-bin/carddisp.pl?gene=SMO
DNMT3A	DNA Methyltransferase 3 Alpha	Protein Coding	Q9Y6K1	65	GC02M025228	1.982066274	https://www.genecards.org/cgi-bin/carddisp.pl?gene=DNMT3A
EPHB2	EPH Receptor B2	Protein Coding	P29323	65	GC01P022710	1.530820608	https://www.genecards.org/cgi-bin/carddisp.pl?gene=EPHB2
CAT	Catalase	Protein Coding	P04040	64	GC11P034460	61.08579254	https://www.genecards.org/cgi-bin/carddisp.pl?gene=CAT
NFE2L2	NFE2 Like BZIP Transcription Factor 2	Protein Coding	Q16236	64	GC02M177227	50.60229874	https://www.genecards.org/cgi-bin/carddisp.pl?gene=NFE2L2
BCL2	BCL2 Apoptosis Regulator	Protein Coding	P10415	64	GC18M063123	25.36781883	https://www.genecards.org/cgi-bin/carddisp.pl?gene=BCL2
FOXO1	Forkhead Box O1	Protein Coding	Q12778	64	GC13M040555	24.65700912	https://www.genecards.org/cgi-bin/carddisp.pl?gene=FOXO1
GAPDH	Glyceraldehyde-3-Phosphate Dehydrogenase	Protein Coding	P04406	64	GC12P080272	24.19717979	https://www.genecards.org/cgi-bin/carddisp.pl?gene=GAPDH
ACE	Angiotensin I Converting Enzyme	Protein Coding	P12821	64	GC17P063477	23.65736771	https://www.genecards.org/cgi-bin/carddisp.pl?gene=ACE
FOS	Fos Proto-Oncogene, AP-1 Transcription Factor Subunit	Protein Coding	P01100	64	GC14P075278	20.48151588	https://www.genecards.org/cgi-bin/carddisp.pl?gene=FOS
NOTCH3	Notch Receptor 3	Protein Coding	Q9UM47	64	GC19M015159	19.24492645	https://www.genecards.org/cgi-bin/carddisp.pl?gene=NOTCH3
TERT	Telomerase Reverse Transcriptase	Protein Coding	O14746	64	GC05M001253	15.75001526	https://www.genecards.org/cgi-bin/carddisp.pl?gene=TERT
GSK3B	Glycogen Synthase Kinase 3 Beta	Protein Coding	P49841	64	GC03M119821	15.01071167	https://www.genecards.org/cgi-bin/carddisp.pl?gene=GSK3B
EGF	Epidermal Growth Factor	Protein Coding	P01133	64	GC04P109912	14.7214756	https://www.genecards.org/cgi-bin/carddisp.pl?gene=EGF
ADA	Adenosine Deaminase	Protein Coding	P00813	64	GC20M044620	13.46081448	https://www.genecards.org/cgi-bin/carddisp.pl?gene=ADA
CALR	Calreticulin	Protein Coding	P27797	64	GC19P012938	13.39149666	https://www.genecards.org/cgi-bin/carddisp.pl?gene=CALR
LDLR	Low Density Lipoprotein Receptor	Protein Coding	P01130	64	GC19P161380	12.71571159	https://www.genecards.org/cgi-bin/carddisp.pl?gene=LDLR
SYK	Spleen Associated Tyrosine Kinase	Protein Coding	P43405	64	GC09P109564	12.21879292	https://www.genecards.org/cgi-bin/carddisp.pl?gene=SYK
TLR2	Toll Like Receptor 2	Protein Coding	O60603	64	GC04P153684	12.08400536	https://www.genecards.org/cgi-bin/carddisp.pl?gene=TLR2
RELA	RELA Proto-Oncogene, NF-KB Subunit	Protein Coding	Q04206	64	GC11M065653	11.90391064	https://www.genecards.org/cgi-bin/carddisp.pl?gene=RELA
NGF	Nerve Growth Factor	Protein Coding	P01138	64	GC01M115285	9.673009872	https://www.genecards.org/cgi-bin/carddisp.pl?gene=NGF
FLT1	Fms Related Receptor Tyrosine Kinase 1	Protein Coding	P17948	64	GC13M028300	9.476699829	https://www.genecards.org/cgi-bin/carddisp.pl?gene=FLT1
DBH	Dopamine Beta-Hydroxylase	Protein Coding	P09172	64	GC09P133636	9.130623817	https://www.genecards.org/cgi-bin/carddisp.pl?gene=DBH
DPYD	Dihydropyrimidine Dehydrogenase	Protein Coding	Q12882	64	GC01M097015	8.916166306	https://www.genecards.org/cgi-bin/carddisp.pl?gene=DPYD
TSC2	TSC Complex Subunit 2	Protein Coding	P49815	64	GC16P128054	8.884158134	https://www.genecards.org/cgi-bin/carddisp.pl?gene=TSC2
HDAC1	Histone Deacetylase 1	Protein Coding	Q13547	64	GC01P032292	8.759376526	https://www.genecards.org/cgi-bin/carddisp.pl?gene=HDAC1
TEK	TEK Receptor Tyrosine Kinase	Protein Coding	Q02763	64	GC09P027109	8.622139931	https://www.genecards.org/cgi-bin/carddisp.pl?gene=TEK
CBL	Cbl Proto-Oncogene	Protein Coding	P22681	64	GC11P119206	8.612786293	https://www.genecards.org/cgi-bin/carddisp.pl?gene=CBL
ABCB1	ATP Binding Cassette Subfamily B Member 1	Protein Coding	P08183	64	GC07M087504	8.458063126	https://www.genecards.org/cgi-bin/carddisp.pl?gene=ABCB1
PLAU	Plasminogen Activator, Urokinase	Protein Coding	P00749	64	GC10P073909	8.246923447	https://www.genecards.org/cgi-bin/carddisp.pl?gene=PLAU
MMP14	Matrix Metallopeptidase 14	Protein Coding	P50281	64	GC14P060441	7.671191216	https://www.genecards.org/cgi-bin/carddisp.pl?gene=MMP14
SOS1	SOS Ras/Rac Guanine Nucleotide Exchange Factor 1	Protein Coding	Q07889	64	GC02M039486	7.478690147	https://www.genecards.org/cgi-bin/carddisp.pl?gene=SOS1
CDH2	Cadherin 2	Protein Coding	P19022	64	GC18M039248	4.663851738	https://www.genecards.org/cgi-bin/carddisp.pl?gene=CDH2
ALK	ALK Receptor Tyrosine Kinase	Protein Coding	Q9UM73	64	GC02M029389	4.451498508	https://www.genecards.org/cgi-bin/carddisp.pl?gene=ALK
ACVR1	Activin A Receptor Type 1	Protein Coding	Q04771	64	GC02M157736	4.050902367	https://www.genecards.org/cgi-bin/carddisp.pl?gene=ACVR1
CA2	Carbonic Anhydrase 2	Protein Coding	P00918	64	GC08P085463	3.62439537	https://www.genecards.org/cgi-bin/carddisp.pl?gene=CA2
PTCH1	Patched 1	Protein Coding	Q13635	64	GC09M095442	2.5283463	https://www.genecards.org/cgi-bin/carddisp.pl?gene=PTCH1
GRIA2	Glutamate Ionotropic Receptor AMPA Type Subunit 2	Protein Coding	P42262	64	GC04P157204	1.927267313	https://www.genecards.org/cgi-bin/carddisp.pl?gene=GRIA2
FGFR4	Fibroblast Growth Factor Receptor 4	Protein Coding	P22455	64	GC05P177086	1.831139207	https://www.genecards.org/cgi-bin/carddisp.pl?gene=FGFR4
ITK	IL2 Inducible T Cell Kinase	Protein Coding	Q08881	64	GC05P161368	0.881449044	https://www.genecards.org/cgi-bin/carddisp.pl?gene=ITK
CPT2	Carnitine Palmitoyltransferase 2	Protein Coding	P23786	63	GC01P053196	63.40859222	https://www.genecards.org/cgi-bin/carddisp.pl?gene=CPT2
NOS1	Nitric Oxide Synthase 1	Protein Coding	P29475	63	GC12M117208	58.18646622	https://www.genecards.org/cgi-bin/carddisp.pl?gene=NOS1
AIFM1	Apoptosis Inducing Factor Mitochondria Associated 1	Protein Coding	O95831	63	GC0XM130129	50.83187485	https://www.genecards.org/cgi-bin/carddisp.pl?gene=AIFM1
TNF	Tumor Necrosis Factor	Protein Coding	P01375	63	GC06P190708	45.34790802	https://www.genecards.org/cgi-bin/carddisp.pl?gene=TNF
MAPK8	Mitogen-Activated Protein Kinase 8	Protein Coding	P45983	63	GC10P048306	40.78170395	https://www.genecards.org/cgi-bin/carddisp.pl?gene=MAPK8
IL6	Interleukin 6	Protein Coding	P05231	63	GC07P022725	36.27617645	https://www.genecards.org/cgi-bin/carddisp.pl?gene=IL6
PTGS2	Prostaglandin-Endoperoxide Synthase 2	Protein Coding	P35354	63	GC01M186671	28.8561058	https://www.genecards.org/cgi-bin/carddisp.pl?gene=PTGS2
EIF2AK3	Eukaryotic Translation Initiation Factor 2 Alpha Kinase 3	Protein Coding	Q9NZJ5	63	GC02M088556	28.21852303	https://www.genecards.org/cgi-bin/carddisp.pl?gene=EIF2AK3
APP	Amyloid Beta Precursor Protein	Protein Coding	P05067	63	GC21M025880	28.19992447	https://www.genecards.org/cgi-bin/carddisp.pl?gene=APP
JUN	Jun Proto-Oncogene, AP-1 Transcription Factor Subunit	Protein Coding	P05412	63	GC01M058780	27.72462082	https://www.genecards.org/cgi-bin/carddisp.pl?gene=JUN
CD36	CD36 Molecule (CD36 Blood Group)	Protein Coding	P16671	63	GC07P080369	26.97256088	https://www.genecards.org/cgi-bin/carddisp.pl?gene=CD36
TLR4	Toll Like Receptor 4	Protein Coding	O00206	63	GC09P117704	26.64936829	https://www.genecards.org/cgi-bin/carddisp.pl?gene=TLR4
GSTP1	Glutathione S-Transferase Pi 1	Protein Coding	P09211	63	GC11P067583	25.41098404	https://www.genecards.org/cgi-bin/carddisp.pl?gene=GSTP1
CDKN2A	Cyclin Dependent Kinase Inhibitor 2A	Protein Coding	Q8N726	63	GC09M021967	24.62968445	https://www.genecards.org/cgi-bin/carddisp.pl?gene=CDKN2A
IFNG	Interferon Gamma	Protein Coding	P01579	63	GC12M068154	24.55901146	https://www.genecards.org/cgi-bin/carddisp.pl?gene=IFNG
BAX	BCL2 Associated X, Apoptosis Regulator	Protein Coding	Q07812	63	GC19P048954	23.00383377	https://www.genecards.org/cgi-bin/carddisp.pl?gene=BAX
LMNA	Lamin A/C	Protein Coding	P02545	63	GC01P156082	22.85736847	https://www.genecards.org/cgi-bin/carddisp.pl?gene=LMNA
CBS	Cystathionine Beta-Synthase	Protein Coding	P35520	63	GC21M043053	22.28608704	https://www.genecards.org/cgi-bin/carddisp.pl?gene=CBS
APOA1	Apolipoprotein A1	Protein Coding	P02647	63	GC11M116835	21.5410881	https://www.genecards.org/cgi-bin/carddisp.pl?gene=APOA1
TF	Transferrin	Protein Coding	P02787	63	GC03P144248	20.93886757	https://www.genecards.org/cgi-bin/carddisp.pl?gene=TF
PKM	Pyruvate Kinase M1/2	Protein Coding	P14618	63	GC15M072199	18.59832954	https://www.genecards.org/cgi-bin/carddisp.pl?gene=PKM
TH	Tyrosine Hydroxylase	Protein Coding	P07101	63	GC11M002163	18.51818466	https://www.genecards.org/cgi-bin/carddisp.pl?gene=TH
CREB1	CAMP Responsive Element Binding Protein 1	Protein Coding	P16220	63	GC02P207529	18.14774132	https://www.genecards.org/cgi-bin/carddisp.pl?gene=CREB1
CDKN1A	Cyclin Dependent Kinase Inhibitor 1A	Protein Coding	P38936	63	GC06P190835	17.87492943	https://www.genecards.org/cgi-bin/carddisp.pl?gene=CDKN1A
SCN5A	Sodium Voltage-Gated Channel Alpha Subunit 5	Protein Coding	Q14524	63	GC03M038887	17.83191299	https://www.genecards.org/cgi-bin/carddisp.pl?gene=SCN5A
SRC	SRC Proto-Oncogene, Non-Receptor Tyrosine Kinase	Protein Coding	P12931	63	GC20P037344	17.51285934	https://www.genecards.org/cgi-bin/carddisp.pl?gene=SRC
KCNH2	Potassium Voltage-Gated Channel Subfamily H Member 2	Protein Coding	Q12809	63	GC07M150944	17.35660172	https://www.genecards.org/cgi-bin/carddisp.pl?gene=KCNH2
HMGB1	High Mobility Group Box 1	Protein Coding	P09429	63	GC13M030456	16.75797081	https://www.genecards.org/cgi-bin/carddisp.pl?gene=HMGB1
ALDH2	Aldehyde Dehydrogenase 2 Family Member	Protein Coding	P05091	63	GC12P111766	16.3750267	https://www.genecards.org/cgi-bin/carddisp.pl?gene=ALDH2
PRKG1	Protein Kinase CGMP-Dependent 1	Protein Coding	Q13976	63	GC10P053881	16.37003326	https://www.genecards.org/cgi-bin/carddisp.pl?gene=PRKG1
COMT	Catechol-O-Methyltransferase	Protein Coding	P21964	63	GC22P019941	16.26509476	https://www.genecards.org/cgi-bin/carddisp.pl?gene=COMT
PLA2G7	Phospholipase A2 Group VII	Protein Coding	Q13093	63	GC06M046704	16.18148041	https://www.genecards.org/cgi-bin/carddisp.pl?gene=PLA2G7
SERPINE1	Serpin Family E Member 1	Protein Coding	P05121	63	GC07P101127	16.11371803	https://www.genecards.org/cgi-bin/carddisp.pl?gene=SERPINE1
FAS	Fas Cell Surface Death Receptor	Protein Coding	P25445	63	GC10P128620	15.66507149	https://www.genecards.org/cgi-bin/carddisp.pl?gene=FAS
BRCA1	BRCA1 DNA Repair Associated	Protein Coding	P38398	63	GC17M043044	15.05984306	https://www.genecards.org/cgi-bin/carddisp.pl?gene=BRCA1
BCL2L1	BCL2 Like 1	Protein Coding	Q07817	63	GC20M031664	14.75579643	https://www.genecards.org/cgi-bin/carddisp.pl?gene=BCL2L1
PRKDC	Protein Kinase, DNA-Activated, Catalytic Subunit	Protein Coding	P78527	63	GC08M047773	14.66055584	https://www.genecards.org/cgi-bin/carddisp.pl?gene=PRKDC
LPL	Lipoprotein Lipase	Protein Coding	P06858	63	GC08P019901	14.55070591	https://www.genecards.org/cgi-bin/carddisp.pl?gene=LPL
PCNA	Proliferating Cell Nuclear Antigen	Protein Coding	P12004	63	GC20M005114	14.42975903	https://www.genecards.org/cgi-bin/carddisp.pl?gene=PCNA
PTPN1	Protein Tyrosine Phosphatase Non-Receptor Type 1	Protein Coding	P18031	63	GC20P050510	13.75762367	https://www.genecards.org/cgi-bin/carddisp.pl?gene=PTPN1
PRKCB	Protein Kinase C Beta	Protein Coding	P05771	63	GC16P128620	13.72693825	https://www.genecards.org/cgi-bin/carddisp.pl?gene=PRKCB
CD40	CD40 Molecule	Protein Coding	P25942	63	GC20P046118	13.65031624	https://www.genecards.org/cgi-bin/carddisp.pl?gene=CD40
NFKBIA	NFKB Inhibitor Alpha	Protein Coding	P25963	63	GC14M035401	13.58833313	https://www.genecards.org/cgi-bin/carddisp.pl?gene=NFKBIA
ATP2A2	ATPase Sarcoplasmic/Endoplasmic Reticulum Ca2+ Transporting 2	Protein Coding	P16615	63	GC12P110280	13.30415916	https://www.genecards.org/cgi-bin/carddisp.pl?gene=ATP2A2
CHUK	Component Of Inhibitor Of Nuclear Factor Kappa B Kinase Complex	Protein Coding	O15111	63	GC10M100646	12.85084724	https://www.genecards.org/cgi-bin/carddisp.pl?gene=CHUK
FN1	Fibronectin 1	Protein Coding	P02751	63	GC02M215360	12.53992558	https://www.genecards.org/cgi-bin/carddisp.pl?gene=FN1
TGFB2	Transforming Growth Factor Beta 2	Protein Coding	P61812	63	GC01P218345	12.27062607	https://www.genecards.org/cgi-bin/carddisp.pl?gene=TGFB2
ACAT1	Acetyl-CoA Acetyltransferase 1	Protein Coding	P24752	63	GC11P116279	12.1284771	https://www.genecards.org/cgi-bin/carddisp.pl?gene=ACAT1
GAA	Alpha Glucosidase	Protein Coding	P10253	63	GC17P080101	12.06182766	https://www.genecards.org/cgi-bin/carddisp.pl?gene=GAA
DRD2	Dopamine Receptor D2	Protein Coding	P14416	63	GC11M113409	11.84617615	https://www.genecards.org/cgi-bin/carddisp.pl?gene=DRD2
FTH1	Ferritin Heavy Chain 1	Protein Coding	P02794	63	GC11M061959	11.65538311	https://www.genecards.org/cgi-bin/carddisp.pl?gene=FTH1
GJA1	Gap Junction Protein Alpha 1	Protein Coding	P17302	63	GC06P191766	11.52059269	https://www.genecards.org/cgi-bin/carddisp.pl?gene=GJA1
SLC6A3	Solute Carrier Family 6 Member 3	Protein Coding	Q01959	63	GC05M001392	11.28747749	https://www.genecards.org/cgi-bin/carddisp.pl?gene=SLC6A3
CDK2	Cyclin Dependent Kinase 2	Protein Coding	P24941	63	GC12P055966	11.28367805	https://www.genecards.org/cgi-bin/carddisp.pl?gene=CDK2
HSP90AB1	Heat Shock Protein 90 Alpha Family Class B Member 1	Protein Coding	P08238	63	GC06P044246	11.19215679	https://www.genecards.org/cgi-bin/carddisp.pl?gene=HSP90AB1
SGK1	Serum/Glucocorticoid Regulated Kinase 1	Protein Coding	O00141	63	GC06M134169	11.10732841	https://www.genecards.org/cgi-bin/carddisp.pl?gene=SGK1
ACTB	Actin Beta	Protein Coding	P60709	63	GC07M005922	10.73276424	https://www.genecards.org/cgi-bin/carddisp.pl?gene=ACTB
CDC42	Cell Division Cycle 42	Protein Coding	P60953	63	GC01P022052	10.71126556	https://www.genecards.org/cgi-bin/carddisp.pl?gene=CDC42
EPAS1	Endothelial PAS Domain Protein 1	Protein Coding	Q99814	63	GC02P046293	10.68944263	https://www.genecards.org/cgi-bin/carddisp.pl?gene=EPAS1
UGT1A1	UDP Glucuronosyltransferase Family 1 Member A1	Protein Coding	P22309	63	GC02P233760	10.67012596	https://www.genecards.org/cgi-bin/carddisp.pl?gene=UGT1A1
DNM2	Dynamin 2	Protein Coding	P50570	63	GC19P010718	10.57861137	https://www.genecards.org/cgi-bin/carddisp.pl?gene=DNM2
DDC	Dopa Decarboxylase	Protein Coding	P20711	63	GC07M050458	10.44866371	https://www.genecards.org/cgi-bin/carddisp.pl?gene=DDC
TFRC	Transferrin Receptor	Protein Coding	P02786	63	GC03M196827	10.35264778	https://www.genecards.org/cgi-bin/carddisp.pl?gene=TFRC
IL2RA	Interleukin 2 Receptor Subunit Alpha	Protein Coding	P01589	63	GC10M006010	10.31255054	https://www.genecards.org/cgi-bin/carddisp.pl?gene=IL2RA
GNAS	GNAS Complex Locus	Protein Coding	P84996	63	GC20P058839	10.28492832	https://www.genecards.org/cgi-bin/carddisp.pl?gene=GNAS
ITGB1	Integrin Subunit Beta 1	Protein Coding	P05556	63	GC10M037521	10.25171661	https://www.genecards.org/cgi-bin/carddisp.pl?gene=ITGB1
VIM	Vimentin	Protein Coding	P08670	63	GC10P017227	10.22574425	https://www.genecards.org/cgi-bin/carddisp.pl?gene=VIM
CTSB	Cathepsin B	Protein Coding	P07858	63	GC08M011842	10.08503437	https://www.genecards.org/cgi-bin/carddisp.pl?gene=CTSB
LDHA	Lactate Dehydrogenase A	Protein Coding	P00338	63	GC11P018394	9.94247818	https://www.genecards.org/cgi-bin/carddisp.pl?gene=LDHA
MAP3K1	Mitogen-Activated Protein Kinase Kinase Kinase 1	Protein Coding	Q13233	63	GC05P056815	9.942445755	https://www.genecards.org/cgi-bin/carddisp.pl?gene=MAP3K1
ELANE	Elastase, Neutrophil Expressed	Protein Coding	P08246	63	GC19P160928	9.938838959	https://www.genecards.org/cgi-bin/carddisp.pl?gene=ELANE
NPM1	Nucleophosmin 1	Protein Coding	P06748	63	GC05P171387	9.884486198	https://www.genecards.org/cgi-bin/carddisp.pl?gene=NPM1
GLUD1	Glutamate Dehydrogenase 1	Protein Coding	P00367	63	GC10M087050	9.73452282	https://www.genecards.org/cgi-bin/carddisp.pl?gene=GLUD1
PLCG1	Phospholipase C Gamma 1	Protein Coding	P19174	63	GC20P041136	9.631262779	https://www.genecards.org/cgi-bin/carddisp.pl?gene=PLCG1
RARA	Retinoic Acid Receptor Alpha	Protein Coding	P10276	63	GC17P040309	9.353756905	https://www.genecards.org/cgi-bin/carddisp.pl?gene=RARA
JAG1	Jagged Canonical Notch Ligand 1	Protein Coding	P78504	63	GC20M010637	9.034011841	https://www.genecards.org/cgi-bin/carddisp.pl?gene=JAG1
DNMT3B	DNA Methyltransferase 3 Beta	Protein Coding	Q9UBC3	63	GC20P032762	9.015808105	https://www.genecards.org/cgi-bin/carddisp.pl?gene=DNMT3B
HDAC9	Histone Deacetylase 9	Protein Coding	Q9UKV0	63	GC07P018086	8.914610863	https://www.genecards.org/cgi-bin/carddisp.pl?gene=HDAC9
ZAP70	Zeta Chain Of T Cell Receptor Associated Protein Kinase 70	Protein Coding	P43403	63	GC02P100948	8.655334473	https://www.genecards.org/cgi-bin/carddisp.pl?gene=ZAP70
F2	Coagulation Factor II, Thrombin	Protein Coding	P00734	63	GC11P049467	8.606372833	https://www.genecards.org/cgi-bin/carddisp.pl?gene=F2
ALPL	Alkaline Phosphatase, Biomineralization Associated	Protein Coding	P05186	63	GC01P021508	8.533565521	https://www.genecards.org/cgi-bin/carddisp.pl?gene=ALPL
RAC2	Rac Family Small GTPase 2	Protein Coding	P15153	63	GC22M088420	8.523341179	https://www.genecards.org/cgi-bin/carddisp.pl?gene=RAC2
YWHAE	Tyrosine 3-Monooxygenase/Tryptophan 5-Monooxygenase Activation Protein Epsilon	Protein Coding	P62258	63	GC17M099664	8.391795158	https://www.genecards.org/cgi-bin/carddisp.pl?gene=YWHAE
ITGB2	Integrin Subunit Beta 2	Protein Coding	P05107	63	GC21M044885	8.389082909	https://www.genecards.org/cgi-bin/carddisp.pl?gene=ITGB2
EGLN1	Egl-9 Family Hypoxia Inducible Factor 1	Protein Coding	Q9GZT9	63	GC01M231363	8.316501617	https://www.genecards.org/cgi-bin/carddisp.pl?gene=EGLN1
NRAS	NRAS Proto-Oncogene, GTPase	Protein Coding	P01111	63	GC01M114704	8.251685143	https://www.genecards.org/cgi-bin/carddisp.pl?gene=NRAS
EDNRB	Endothelin Receptor Type B	Protein Coding	P24530	63	GC13M077895	8.061800003	https://www.genecards.org/cgi-bin/carddisp.pl?gene=EDNRB
RPS6KB1	Ribosomal Protein S6 Kinase B1	Protein Coding	P23443	63	GC17P059893	7.979125977	https://www.genecards.org/cgi-bin/carddisp.pl?gene=RPS6KB1
PTPN6	Protein Tyrosine Phosphatase Non-Receptor Type 6	Protein Coding	P29350	63	GC12P080294	7.797710419	https://www.genecards.org/cgi-bin/carddisp.pl?gene=PTPN6
PAK1	P21 (RAC1) Activated Kinase 1	Protein Coding	Q13153	63	GC11M143344	7.673604488	https://www.genecards.org/cgi-bin/carddisp.pl?gene=PAK1
TOP2A	DNA Topoisomerase II Alpha	Protein Coding	P11388	63	GC17M040388	7.646890163	https://www.genecards.org/cgi-bin/carddisp.pl?gene=TOP2A
PSEN2	Presenilin 2	Protein Coding	P49810	63	GC01P226870	7.59032917	https://www.genecards.org/cgi-bin/carddisp.pl?gene=PSEN2
SMARCA4	SWI/SNF Related BAF Chromatin Remodeling Complex Subunit ATPase 4	Protein Coding	P51532	63	GC19P161376	7.565992355	https://www.genecards.org/cgi-bin/carddisp.pl?gene=SMARCA4
LYN	LYN Proto-Oncogene, Src Family Tyrosine Kinase	Protein Coding	P07948	63	GC08P055879	7.565919876	https://www.genecards.org/cgi-bin/carddisp.pl?gene=LYN
PDGFB	Platelet Derived Growth Factor Subunit B	Protein Coding	P01127	63	GC22M089269	7.453851223	https://www.genecards.org/cgi-bin/carddisp.pl?gene=PDGFB
TUBB3	Tubulin Beta 3 Class III	Protein Coding	Q13509	63	GC16P130848	7.104172707	https://www.genecards.org/cgi-bin/carddisp.pl?gene=TUBB3
PPP3CA	Protein Phosphatase 3 Catalytic Subunit Alpha	Protein Coding	Q08209	63	GC04M101024	7.091934681	https://www.genecards.org/cgi-bin/carddisp.pl?gene=PPP3CA
HSD11B1	Hydroxysteroid 11-Beta Dehydrogenase 1	Protein Coding	P28845	63	GC01P209686	7.081769466	https://www.genecards.org/cgi-bin/carddisp.pl?gene=HSD11B1
XIAP	X-Linked Inhibitor Of Apoptosis	Protein Coding	P98170	63	GC0XP123859	7.043921471	https://www.genecards.org/cgi-bin/carddisp.pl?gene=XIAP
CSNK2A1	Casein Kinase 2 Alpha 1	Protein Coding	P68400	63	GC20M000472	6.948414326	https://www.genecards.org/cgi-bin/carddisp.pl?gene=CSNK2A1
TLR3	Toll Like Receptor 3	Protein Coding	O15455	63	GC04P186059	6.927154064	https://www.genecards.org/cgi-bin/carddisp.pl?gene=TLR3
PRKAR1A	Protein Kinase CAMP-Dependent Type I Regulatory Subunit Alpha	Protein Coding	P10644	63	GC17P165859	6.919611454	https://www.genecards.org/cgi-bin/carddisp.pl?gene=PRKAR1A
HDAC3	Histone Deacetylase 3	Protein Coding	O15379	63	GC05M141620	6.869533539	https://www.genecards.org/cgi-bin/carddisp.pl?gene=HDAC3
CXCR2	C-X-C Motif Chemokine Receptor 2	Protein Coding	P25025	63	GC02P218125	6.810126305	https://www.genecards.org/cgi-bin/carddisp.pl?gene=CXCR2
TBXA2R	Thromboxane A2 Receptor	Protein Coding	P21731	63	GC19M003594	6.730958939	https://www.genecards.org/cgi-bin/carddisp.pl?gene=TBXA2R
PPP2CA	Protein Phosphatase 2 Catalytic Subunit Alpha	Protein Coding	P67775	63	GC05M134194	6.701903343	https://www.genecards.org/cgi-bin/carddisp.pl?gene=PPP2CA
DPP4	Dipeptidyl Peptidase 4	Protein Coding	P27487	63	GC02M161992	6.63186264	https://www.genecards.org/cgi-bin/carddisp.pl?gene=DPP4
RPS6KA1	Ribosomal Protein S6 Kinase A1	Protein Coding	Q15418	63	GC01P084399	6.543702126	https://www.genecards.org/cgi-bin/carddisp.pl?gene=RPS6KA1
RIPK1	Receptor Interacting Serine/Threonine Kinase 1	Protein Coding	Q13546	63	GC06P010244	6.54011631	https://www.genecards.org/cgi-bin/carddisp.pl?gene=RIPK1
F10	Coagulation Factor X	Protein Coding	P00742	63	GC13P113122	6.442769051	https://www.genecards.org/cgi-bin/carddisp.pl?gene=F10
GRIN1	Glutamate Ionotropic Receptor NMDA Type Subunit 1	Protein Coding	Q05586	63	GC09P137138	6.211780071	https://www.genecards.org/cgi-bin/carddisp.pl?gene=GRIN1
SLC9A1	Solute Carrier Family 9 Member A1	Protein Coding	P19634	63	GC01M037058	6.20855999	https://www.genecards.org/cgi-bin/carddisp.pl?gene=SLC9A1
SHH	Sonic Hedgehog Signaling Molecule	Protein Coding	Q15465	63	GC07M155799	6.20379591	https://www.genecards.org/cgi-bin/carddisp.pl?gene=SHH
CD4	CD4 Molecule	Protein Coding	P01730	63	GC12P006786	6.161566734	https://www.genecards.org/cgi-bin/carddisp.pl?gene=CD4
GSK3A	Glycogen Synthase Kinase 3 Alpha	Protein Coding	P49840	63	GC19M112567	6.064405918	https://www.genecards.org/cgi-bin/carddisp.pl?gene=GSK3A
ADAM17	ADAM Metallopeptidase Domain 17	Protein Coding	P78536	63	GC02M009488	5.979960442	https://www.genecards.org/cgi-bin/carddisp.pl?gene=ADAM17
BMPR2	Bone Morphogenetic Protein Receptor Type 2	Protein Coding	Q13873	63	GC02P202376	5.965305328	https://www.genecards.org/cgi-bin/carddisp.pl?gene=BMPR2
HK1	Hexokinase 1	Protein Coding	P19367	63	GC10P069269	5.409880638	https://www.genecards.org/cgi-bin/carddisp.pl?gene=HK1
ITGA2B	Integrin Subunit Alpha 2b	Protein Coding	P08514	63	GC17M101067	5.18594265	https://www.genecards.org/cgi-bin/carddisp.pl?gene=ITGA2B
KAT5	Lysine Acetyltransferase 5	Protein Coding	Q92993	63	GC11P065711	5.178035736	https://www.genecards.org/cgi-bin/carddisp.pl?gene=KAT5
BUB1B	BUB1 Mitotic Checkpoint Serine/Threonine Kinase B	Protein Coding	O60566	63	GC15P040161	5.011670589	https://www.genecards.org/cgi-bin/carddisp.pl?gene=BUB1B
CASR	Calcium Sensing Receptor	Protein Coding	P41180	63	GC03P122183	4.759623528	https://www.genecards.org/cgi-bin/carddisp.pl?gene=CASR
STAT5A	Signal Transducer And Activator Of Transcription 5A	Protein Coding	P42229	63	GC17P042287	4.713881969	https://www.genecards.org/cgi-bin/carddisp.pl?gene=STAT5A
GRIA3	Glutamate Ionotropic Receptor AMPA Type Subunit 3	Protein Coding	P42263	63	GC0XP123184	4.702726841	https://www.genecards.org/cgi-bin/carddisp.pl?gene=GRIA3
GRM1	Glutamate Metabotropic Receptor 1	Protein Coding	Q13255	63	GC06P192311	4.701072216	https://www.genecards.org/cgi-bin/carddisp.pl?gene=GRM1
RRM1	Ribonucleotide Reductase Catalytic Subunit M1	Protein Coding	P23921	63	GC11P022863	4.622930527	https://www.genecards.org/cgi-bin/carddisp.pl?gene=RRM1
IL6ST	Interleukin 6 Cytokine Family Signal Transducer	Protein Coding	P40189	63	GC05M055935	4.58156395	https://www.genecards.org/cgi-bin/carddisp.pl?gene=IL6ST
WNT5A	Wnt Family Member 5A	Protein Coding	P41221	63	GC03M055465	4.396497726	https://www.genecards.org/cgi-bin/carddisp.pl?gene=WNT5A
CAMK2B	Calcium/Calmodulin Dependent Protein Kinase II Beta	Protein Coding	Q13554	63	GC07M045797	4.155076027	https://www.genecards.org/cgi-bin/carddisp.pl?gene=CAMK2B
SLC2A2	Solute Carrier Family 2 Member 2	Protein Coding	P11168	63	GC03M171024	4.062704563	https://www.genecards.org/cgi-bin/carddisp.pl?gene=SLC2A2
MERTK	MER Proto-Oncogene, Tyrosine Kinase	Protein Coding	Q12866	63	GC02P111898	3.755687237	https://www.genecards.org/cgi-bin/carddisp.pl?gene=MERTK
PLD1	Phospholipase D1	Protein Coding	Q13393	63	GC03M171600	3.754522562	https://www.genecards.org/cgi-bin/carddisp.pl?gene=PLD1
DYRK1A	Dual Specificity Tyrosine Phosphorylation Regulated Kinase 1A	Protein Coding	Q13627	63	GC21P037365	3.454334736	https://www.genecards.org/cgi-bin/carddisp.pl?gene=DYRK1A
IL6R	Interleukin 6 Receptor	Protein Coding	P08887	63	GC01P154405	3.434057236	https://www.genecards.org/cgi-bin/carddisp.pl?gene=IL6R
DNM1	Dynamin 1	Protein Coding	Q05193	63	GC09P128191	3.269243717	https://www.genecards.org/cgi-bin/carddisp.pl?gene=DNM1
TYMS	Thymidylate Synthetase	Protein Coding	P04818	63	GC18P000657	3.204482794	https://www.genecards.org/cgi-bin/carddisp.pl?gene=TYMS
PIK3C3	Phosphatidylinositol 3-Kinase Catalytic Subunit Type 3	Protein Coding	Q8NEB9	63	GC18P041955	3.173394203	https://www.genecards.org/cgi-bin/carddisp.pl?gene=PIK3C3
PIKFYVE	Phosphoinositide Kinase, FYVE-Type Zinc Finger Containing	Protein Coding	Q9Y2I7	63	GC02P208266	3.087980509	https://www.genecards.org/cgi-bin/carddisp.pl?gene=PIKFYVE
ADK	Adenosine Kinase	Protein Coding	P55263	63	GC10P076475	2.764911175	https://www.genecards.org/cgi-bin/carddisp.pl?gene=ADK
KAT2A	Lysine Acetyltransferase 2A	Protein Coding	Q92830	63	GC17M042113	2.743748665	https://www.genecards.org/cgi-bin/carddisp.pl?gene=KAT2A
RHEB	Ras Homolog, MTORC1 Binding	Protein Coding	Q15382	63	GC07M151466	2.551666498	https://www.genecards.org/cgi-bin/carddisp.pl?gene=RHEB
ACVRL1	Activin A Receptor Like Type 1	Protein Coding	P37023	63	GC12P051906	2.516659737	https://www.genecards.org/cgi-bin/carddisp.pl?gene=ACVRL1
CD19	CD19 Molecule	Protein Coding	P15391	63	GC16P128796	2.030653238	https://www.genecards.org/cgi-bin/carddisp.pl?gene=CD19
GATA3	GATA Binding Protein 3	Protein Coding	P23771	63	GC10P008045	1.767063141	https://www.genecards.org/cgi-bin/carddisp.pl?gene=GATA3
SMARCA2	SWI/SNF Related BAF Chromatin Remodeling Complex Subunit ATPase 2	Protein Coding	P51531	63	GC09P001980	1.689030766	https://www.genecards.org/cgi-bin/carddisp.pl?gene=SMARCA2
IFNGR1	Interferon Gamma Receptor 1	Protein Coding	P15260	63	GC06M137197	1.260882258	https://www.genecards.org/cgi-bin/carddisp.pl?gene=IFNGR1
LAMB1	Laminin Subunit Beta 1	Protein Coding	P07942	63	GC07M107923	1.140214205	https://www.genecards.org/cgi-bin/carddisp.pl?gene=LAMB1
DDR2	Discoidin Domain Receptor Tyrosine Kinase 2	Protein Coding	Q16832	63	GC01P180385	0.72288835	https://www.genecards.org/cgi-bin/carddisp.pl?gene=DDR2
EPHA4	EPH Receptor A4	Protein Coding	P54764	63	GC02M221418	0.228671908	https://www.genecards.org/cgi-bin/carddisp.pl?gene=EPHA4
NOS3	Nitric Oxide Synthase 3	Protein Coding	P29474	62	GC07P168341	80.7305603	https://www.genecards.org/cgi-bin/carddisp.pl?gene=NOS3
GSR	Glutathione-Disulfide Reductase	Protein Coding	P00390	62	GC08M030678	40.956604	https://www.genecards.org/cgi-bin/carddisp.pl?gene=GSR
SIRT1	Sirtuin 1	Protein Coding	Q96EB6	62	GC10P067884	32.98972702	https://www.genecards.org/cgi-bin/carddisp.pl?gene=SIRT1
CASP3	Caspase 3	Protein Coding	P42574	62	GC04M184627	31.86011505	https://www.genecards.org/cgi-bin/carddisp.pl?gene=CASP3
G6PD	Glucose-6-Phosphate Dehydrogenase	Protein Coding	P11413	62	GC0XM154630	31.56302261	https://www.genecards.org/cgi-bin/carddisp.pl?gene=G6PD
CP	Ceruloplasmin	Protein Coding	P00450	62	GC03M149162	30.37771416	https://www.genecards.org/cgi-bin/carddisp.pl?gene=CP
HSPA5	Heat Shock Protein Family A (Hsp70) Member 5	Protein Coding	P11021	62	GC09M125234	28.35202408	https://www.genecards.org/cgi-bin/carddisp.pl?gene=HSPA5
MAP3K5	Mitogen-Activated Protein Kinase Kinase Kinase 5	Protein Coding	Q99683	62	GC06M136557	27.64309883	https://www.genecards.org/cgi-bin/carddisp.pl?gene=MAP3K5
KEAP1	Kelch Like ECH Associated Protein 1	Protein Coding	Q14145	62	GC19M010486	27.03912735	https://www.genecards.org/cgi-bin/carddisp.pl?gene=KEAP1
POLG	DNA Polymerase Gamma, Catalytic Subunit	Protein Coding	P54098	62	GC15M166742	26.06624222	https://www.genecards.org/cgi-bin/carddisp.pl?gene=POLG
BDNF	Brain Derived Neurotrophic Factor	Protein Coding	P23560	62	GC11M027654	24.5948658	https://www.genecards.org/cgi-bin/carddisp.pl?gene=BDNF
PRKN	Parkin RBR E3 Ubiquitin Protein Ligase	Protein Coding	O60260	62	GC06M161348	23.61978912	https://www.genecards.org/cgi-bin/carddisp.pl?gene=PRKN
MAOA	Monoamine Oxidase A	Protein Coding	P21397	62	GC0XP043654	23.41757011	https://www.genecards.org/cgi-bin/carddisp.pl?gene=MAOA
HIF1A	Hypoxia Inducible Factor 1 Subunit Alpha	Protein Coding	Q16665	62	GC14P061695	23.38300705	https://www.genecards.org/cgi-bin/carddisp.pl?gene=HIF1A
CCL2	C-C Motif Chemokine Ligand 2	Protein Coding	P13500	62	GC17P034255	22.51214027	https://www.genecards.org/cgi-bin/carddisp.pl?gene=CCL2
RYR1	Ryanodine Receptor 1	Protein Coding	P21817	62	GC19P162024	22.48722076	https://www.genecards.org/cgi-bin/carddisp.pl?gene=RYR1
APOE	Apolipoprotein E	Protein Coding	P02649	62	GC19P162261	22.31309891	https://www.genecards.org/cgi-bin/carddisp.pl?gene=APOE
NR3C1	Nuclear Receptor Subfamily 3 Group C Member 1	Protein Coding	P04150	62	GC05M143277	21.88720512	https://www.genecards.org/cgi-bin/carddisp.pl?gene=NR3C1
MAPK9	Mitogen-Activated Protein Kinase 9	Protein Coding	P45984	62	GC05M183695	20.84634399	https://www.genecards.org/cgi-bin/carddisp.pl?gene=MAPK9
CYP3A4	Cytochrome P450 Family 3 Subfamily A Member 4	Protein Coding	P08684	62	GC07M107017	20.8365593	https://www.genecards.org/cgi-bin/carddisp.pl?gene=CYP3A4
GLA	Galactosidase Alpha	Protein Coding	P06280	62	GC0XM101393	20.40267754	https://www.genecards.org/cgi-bin/carddisp.pl?gene=GLA
MAPK3	Mitogen-Activated Protein Kinase 3	Protein Coding	P27361	62	GC16M053300	20.02560616	https://www.genecards.org/cgi-bin/carddisp.pl?gene=MAPK3
ICAM1	Intercellular Adhesion Molecule 1	Protein Coding	P05362	62	GC19P161362	19.1501503	https://www.genecards.org/cgi-bin/carddisp.pl?gene=ICAM1
PRDX1	Peroxiredoxin 1	Protein Coding	Q06830	62	GC01M045943	19.11355591	https://www.genecards.org/cgi-bin/carddisp.pl?gene=PRDX1
HSPA8	Heat Shock Protein Family A (Hsp70) Member 8	Protein Coding	P11142	62	GC11M123057	19.10620499	https://www.genecards.org/cgi-bin/carddisp.pl?gene=HSPA8
CACNA1C	Calcium Voltage-Gated Channel Subunit Alpha1 C	Protein Coding	Q13936	62	GC12P001970	18.70292854	https://www.genecards.org/cgi-bin/carddisp.pl?gene=CACNA1C
MMP1	Matrix Metallopeptidase 1	Protein Coding	P03956	62	GC11M143594	18.69827652	https://www.genecards.org/cgi-bin/carddisp.pl?gene=MMP1
PRKAA2	Protein Kinase AMP-Activated Catalytic Subunit Alpha 2	Protein Coding	P54646	62	GC01P056645	18.69429779	https://www.genecards.org/cgi-bin/carddisp.pl?gene=PRKAA2
MAPT	Microtubule Associated Protein Tau	Protein Coding	P10636	62	GC17P045894	18.48997879	https://www.genecards.org/cgi-bin/carddisp.pl?gene=MAPT
SQSTM1	Sequestosome 1	Protein Coding	Q13501	62	GC05P179806	18.26476288	https://www.genecards.org/cgi-bin/carddisp.pl?gene=SQSTM1
PHGDH	Phosphoglycerate Dehydrogenase	Protein Coding	O43175	62	GC01P119774	18.07063675	https://www.genecards.org/cgi-bin/carddisp.pl?gene=PHGDH
ASS1	Argininosuccinate Synthase 1	Protein Coding	P00966	62	GC09P130444	17.96217346	https://www.genecards.org/cgi-bin/carddisp.pl?gene=ASS1
VCP	Valosin Containing Protein	Protein Coding	P55072	62	GC09M035946	17.94513512	https://www.genecards.org/cgi-bin/carddisp.pl?gene=VCP
P4HB	Prolyl 4-Hydroxylase Subunit Beta	Protein Coding	P07237	62	GC17M081843	17.89421463	https://www.genecards.org/cgi-bin/carddisp.pl?gene=P4HB
KCNQ1	Potassium Voltage-Gated Channel Subfamily Q Member 1	Protein Coding	P51787	62	GC11P002444	17.70539093	https://www.genecards.org/cgi-bin/carddisp.pl?gene=KCNQ1
EIF2AK2	Eukaryotic Translation Initiation Factor 2 Alpha Kinase 2	Protein Coding	P19525	62	GC02M037099	17.5901432	https://www.genecards.org/cgi-bin/carddisp.pl?gene=EIF2AK2
NPC1	NPC Intracellular Cholesterol Transporter 1	Protein Coding	O15118	62	GC18M023506	17.53792	https://www.genecards.org/cgi-bin/carddisp.pl?gene=NPC1
PIK3CG	Phosphatidylinositol-4,5-Bisphosphate 3-Kinase Catalytic Subunit Gamma	Protein Coding	P48736	62	GC07P106865	17.45759201	https://www.genecards.org/cgi-bin/carddisp.pl?gene=PIK3CG
MAP2K4	Mitogen-Activated Protein Kinase Kinase 4	Protein Coding	P45985	62	GC17P012020	17.34731293	https://www.genecards.org/cgi-bin/carddisp.pl?gene=MAP2K4
AGT	Angiotensinogen	Protein Coding	P01019	62	GC01M230690	16.84179306	https://www.genecards.org/cgi-bin/carddisp.pl?gene=AGT
GLB1	Galactosidase Beta 1	Protein Coding	P16278	62	GC03M032963	16.83293343	https://www.genecards.org/cgi-bin/carddisp.pl?gene=GLB1
ARG1	Arginase 1	Protein Coding	P05089	62	GC06P191911	16.71448898	https://www.genecards.org/cgi-bin/carddisp.pl?gene=ARG1
RHOA	Ras Homolog Family Member A	Protein Coding	P61586	62	GC03M049359	16.07685089	https://www.genecards.org/cgi-bin/carddisp.pl?gene=RHOA
GGT1	Gamma-Glutamyltransferase 1	Protein Coding	P19440	62	GC22P024583	15.71011925	https://www.genecards.org/cgi-bin/carddisp.pl?gene=GGT1
MAP2K3	Mitogen-Activated Protein Kinase Kinase 3	Protein Coding	P46734	62	GC17P164580	15.04148293	https://www.genecards.org/cgi-bin/carddisp.pl?gene=MAP2K3
PIK3R2	Phosphoinositide-3-Kinase Regulatory Subunit 2	Protein Coding	O00459	62	GC19P018153	14.93407631	https://www.genecards.org/cgi-bin/carddisp.pl?gene=PIK3R2
FKBP5	FKBP Prolyl Isomerase 5	Protein Coding	Q13451	62	GC06M111704	14.86848259	https://www.genecards.org/cgi-bin/carddisp.pl?gene=FKBP5
CYP17A1	Cytochrome P450 Family 17 Subfamily A Member 1	Protein Coding	P05093	62	GC10M102830	14.50114822	https://www.genecards.org/cgi-bin/carddisp.pl?gene=CYP17A1
CD40LG	CD40 Ligand	Protein Coding	P29965	62	GC0XP136649	14.47992802	https://www.genecards.org/cgi-bin/carddisp.pl?gene=CD40LG
CYP11A1	Cytochrome P450 Family 11 Subfamily A Member 1	Protein Coding	P05108	62	GC15M074337	14.45783043	https://www.genecards.org/cgi-bin/carddisp.pl?gene=CYP11A1
ADRB2	Adrenoceptor Beta 2	Protein Coding	P07550	62	GC05P161129	14.31752205	https://www.genecards.org/cgi-bin/carddisp.pl?gene=ADRB2
GBA1	Glucosylceramidase Beta 1	Protein Coding	P04062	62	GC01M168646	14.19223499	https://www.genecards.org/cgi-bin/carddisp.pl?gene=GBA1
BCHE	Butyrylcholinesterase	Protein Coding	P06276	62	GC03M165772	14.08468056	https://www.genecards.org/cgi-bin/carddisp.pl?gene=BCHE
C3	Complement C3	Protein Coding	P01024	62	GC19M006677	13.98784351	https://www.genecards.org/cgi-bin/carddisp.pl?gene=C3
ABCA1	ATP Binding Cassette Subfamily A Member 1	Protein Coding	O95477	62	GC09M104781	13.97853851	https://www.genecards.org/cgi-bin/carddisp.pl?gene=ABCA1
RAC1	Rac Family Small GTPase 1	Protein Coding	P63000	62	GC07P021715	13.93539238	https://www.genecards.org/cgi-bin/carddisp.pl?gene=RAC1
DLD	Dihydrolipoamide Dehydrogenase	Protein Coding	P09622	62	GC07P113509	13.90447044	https://www.genecards.org/cgi-bin/carddisp.pl?gene=DLD
NLRP3	NLR Family Pyrin Domain Containing 3	Protein Coding	Q96P20	62	GC01P247692	13.73083687	https://www.genecards.org/cgi-bin/carddisp.pl?gene=NLRP3
TNFSF11	TNF Superfamily Member 11	Protein Coding	O14788	62	GC13P042562	13.10552406	https://www.genecards.org/cgi-bin/carddisp.pl?gene=TNFSF11
DSP	Desmoplakin	Protein Coding	P15924	62	GC06P007541	12.82601738	https://www.genecards.org/cgi-bin/carddisp.pl?gene=DSP
PTK2	Protein Tyrosine Kinase 2	Protein Coding	Q05397	62	GC08M140657	12.73478699	https://www.genecards.org/cgi-bin/carddisp.pl?gene=PTK2
PRKD1	Protein Kinase D1	Protein Coding	Q15139	62	GC14M029576	12.70574379	https://www.genecards.org/cgi-bin/carddisp.pl?gene=PRKD1
NTRK1	Neurotrophic Receptor Tyrosine Kinase 1	Protein Coding	P04629	62	GC01P156815	12.54491043	https://www.genecards.org/cgi-bin/carddisp.pl?gene=NTRK1
LRRK2	Leucine Rich Repeat Kinase 2	Protein Coding	Q5S007	62	GC12P040196	12.40611839	https://www.genecards.org/cgi-bin/carddisp.pl?gene=LRRK2
ALOX5	Arachidonate 5-Lipoxygenase	Protein Coding	P09917	62	GC10P045374	11.66131973	https://www.genecards.org/cgi-bin/carddisp.pl?gene=ALOX5
PTK2B	Protein Tyrosine Kinase 2 Beta	Protein Coding	Q14289	62	GC08P027311	11.44665146	https://www.genecards.org/cgi-bin/carddisp.pl?gene=PTK2B
PGK1	Phosphoglycerate Kinase 1	Protein Coding	P00558	62	GC0XP078278	11.17363167	https://www.genecards.org/cgi-bin/carddisp.pl?gene=PGK1
PCSK9	Proprotein Convertase Subtilisin/Kexin Type 9	Protein Coding	Q8NBP7	62	GC01P055039	11.00772858	https://www.genecards.org/cgi-bin/carddisp.pl?gene=PCSK9
SERPINA1	Serpin Family A Member 1	Protein Coding	P01009	62	GC14M094376	10.94616413	https://www.genecards.org/cgi-bin/carddisp.pl?gene=SERPINA1
EIF4E	Eukaryotic Translation Initiation Factor 4E	Protein Coding	P06730	62	GC04M098879	10.91488075	https://www.genecards.org/cgi-bin/carddisp.pl?gene=EIF4E
OPRM1	Opioid Receptor Mu 1	Protein Coding	P35372	62	GC06P192519	10.81379128	https://www.genecards.org/cgi-bin/carddisp.pl?gene=OPRM1
PLAT	Plasminogen Activator, Tissue Type	Protein Coding	P00750	62	GC08M042174	10.80033302	https://www.genecards.org/cgi-bin/carddisp.pl?gene=PLAT
PRKAG2	Protein Kinase AMP-Activated Non-Catalytic Subunit Gamma 2	Protein Coding	Q9UGJ0	62	GC07M151556	10.7988987	https://www.genecards.org/cgi-bin/carddisp.pl?gene=PRKAG2
TNFRSF1A	TNF Receptor Superfamily Member 1A	Protein Coding	P19438	62	GC12M006328	10.72083282	https://www.genecards.org/cgi-bin/carddisp.pl?gene=TNFRSF1A
FLNA	Filamin A	Protein Coding	P21333	62	GC0XM154348	10.54642677	https://www.genecards.org/cgi-bin/carddisp.pl?gene=FLNA
GUSB	Glucuronidase Beta	Protein Coding	P08236	62	GC07M065960	10.52421951	https://www.genecards.org/cgi-bin/carddisp.pl?gene=GUSB
BLM	BLM RecQ Like Helicase	Protein Coding	P54132	62	GC15P090717	10.44758224	https://www.genecards.org/cgi-bin/carddisp.pl?gene=BLM
IL1RN	Interleukin 1 Receptor Antagonist	Protein Coding	P18510	62	GC02P157308	10.44093609	https://www.genecards.org/cgi-bin/carddisp.pl?gene=IL1RN
COL1A1	Collagen Type I Alpha 1 Chain	Protein Coding	P02452	62	GC17M101332	10.2868309	https://www.genecards.org/cgi-bin/carddisp.pl?gene=COL1A1
CASP1	Caspase 1	Protein Coding	P29466	62	GC11M105025	10.2853756	https://www.genecards.org/cgi-bin/carddisp.pl?gene=CASP1
CACNA1S	Calcium Voltage-Gated Channel Subunit Alpha1 S	Protein Coding	Q13698	62	GC01M201008	10.21727467	https://www.genecards.org/cgi-bin/carddisp.pl?gene=CACNA1S
DDX3X	DEAD-Box Helicase 3 X-Linked	Protein Coding	O00571	62	GC0XP041333	10.14849281	https://www.genecards.org/cgi-bin/carddisp.pl?gene=DDX3X
GCK	Glucokinase	Protein Coding	P35557	62	GC07M045798	10.0293045	https://www.genecards.org/cgi-bin/carddisp.pl?gene=GCK
EDNRA	Endothelin Receptor Type A	Protein Coding	P25101	62	GC04P147480	10.0149765	https://www.genecards.org/cgi-bin/carddisp.pl?gene=EDNRA
CASP7	Caspase 7	Protein Coding	P55210	62	GC10P113679	9.944196701	https://www.genecards.org/cgi-bin/carddisp.pl?gene=CASP7
PPIB	Peptidylprolyl Isomerase B	Protein Coding	P23284	62	GC15M064155	9.919026375	https://www.genecards.org/cgi-bin/carddisp.pl?gene=PPIB
PRKCZ	Protein Kinase C Zeta	Protein Coding	Q05513	62	GC01P082944	9.820161819	https://www.genecards.org/cgi-bin/carddisp.pl?gene=PRKCZ
FANCA	FA Complementation Group A	Protein Coding	O15360	62	GC16M090325	9.817771912	https://www.genecards.org/cgi-bin/carddisp.pl?gene=FANCA
PLA2G4A	Phospholipase A2 Group IVA	Protein Coding	P47712	62	GC01P186798	9.805898666	https://www.genecards.org/cgi-bin/carddisp.pl?gene=PLA2G4A
GATA4	GATA Binding Protein 4	Protein Coding	P43694	62	GC08P011676	9.784022331	https://www.genecards.org/cgi-bin/carddisp.pl?gene=GATA4
CAMK2G	Calcium/Calmodulin Dependent Protein Kinase II Gamma	Protein Coding	Q13555	62	GC10M073812	9.769556046	https://www.genecards.org/cgi-bin/carddisp.pl?gene=CAMK2G
PIK3CB	Phosphatidylinositol-4,5-Bisphosphate 3-Kinase Catalytic Subunit Beta	Protein Coding	P42338	62	GC03M138652	9.6861763	https://www.genecards.org/cgi-bin/carddisp.pl?gene=PIK3CB
MMP3	Matrix Metallopeptidase 3	Protein Coding	P08254	62	GC11M102835	9.661474228	https://www.genecards.org/cgi-bin/carddisp.pl?gene=MMP3
SPR	Sepiapterin Reductase	Protein Coding	P35270	62	GC02P072887	9.640278816	https://www.genecards.org/cgi-bin/carddisp.pl?gene=SPR
RB1	RB Transcriptional Corepressor 1	Protein Coding	P06400	62	GC13P048303	9.635536194	https://www.genecards.org/cgi-bin/carddisp.pl?gene=RB1
TRPV1	Transient Receptor Potential Cation Channel Subfamily V Member 1	Protein Coding	Q8NER1	62	GC17M003565	9.54139328	https://www.genecards.org/cgi-bin/carddisp.pl?gene=TRPV1
WAS	WASP Actin Nucleation Promoting Factor	Protein Coding	P42768	62	GC0XP048676	9.370923996	https://www.genecards.org/cgi-bin/carddisp.pl?gene=WAS
MAP3K7	Mitogen-Activated Protein Kinase Kinase Kinase 7	Protein Coding	O43318	62	GC06M090513	9.269618988	https://www.genecards.org/cgi-bin/carddisp.pl?gene=MAP3K7
ADRB1	Adrenoceptor Beta 1	Protein Coding	P08588	62	GC10P129450	9.18788147	https://www.genecards.org/cgi-bin/carddisp.pl?gene=ADRB1
SLC1A2	Solute Carrier Family 1 Member 2	Protein Coding	P43004	62	GC11M035281	9.132202148	https://www.genecards.org/cgi-bin/carddisp.pl?gene=SLC1A2
PLG	Plasminogen	Protein Coding	P00747	62	GC06P160702	9.078731537	https://www.genecards.org/cgi-bin/carddisp.pl?gene=PLG
CTSK	Cathepsin K	Protein Coding	P43235	62	GC01M168466	8.891183853	https://www.genecards.org/cgi-bin/carddisp.pl?gene=CTSK
CD44	CD44 Molecule (IN Blood Group)	Protein Coding	P16070	62	GC11P035139	8.870882034	https://www.genecards.org/cgi-bin/carddisp.pl?gene=CD44
MCL1	MCL1 Apoptosis Regulator, BCL2 Family Member	Protein Coding	Q07820	62	GC01M168398	8.863145828	https://www.genecards.org/cgi-bin/carddisp.pl?gene=MCL1
ACE2	Angiotensin Converting Enzyme 2	Protein Coding	Q9BYF1	62	GC0XM015494	8.839574814	https://www.genecards.org/cgi-bin/carddisp.pl?gene=ACE2
VDR	Vitamin D Receptor	Protein Coding	P11473	62	GC12M047841	8.837781906	https://www.genecards.org/cgi-bin/carddisp.pl?gene=VDR
ROCK1	Rho Associated Coiled-Coil Containing Protein Kinase 1	Protein Coding	Q13464	62	GC18M039163	8.824925423	https://www.genecards.org/cgi-bin/carddisp.pl?gene=ROCK1
SCD	Stearoyl-CoA Desaturase	Protein Coding	O00767	62	GC10P100347	8.814188004	https://www.genecards.org/cgi-bin/carddisp.pl?gene=SCD
SLC1A3	Solute Carrier Family 1 Member 3	Protein Coding	P43003	62	GC05P036749	8.767863274	https://www.genecards.org/cgi-bin/carddisp.pl?gene=SLC1A3
ITGAM	Integrin Subunit Alpha M	Protein Coding	P11215	62	GC16P128976	8.717805862	https://www.genecards.org/cgi-bin/carddisp.pl?gene=ITGAM
COL2A1	Collagen Type II Alpha 1 Chain	Protein Coding	P02458	62	GC12M047972	8.689259529	https://www.genecards.org/cgi-bin/carddisp.pl?gene=COL2A1
ACACA	Acetyl-CoA Carboxylase Alpha	Protein Coding	Q13085	62	GC17M037084	8.656364441	https://www.genecards.org/cgi-bin/carddisp.pl?gene=ACACA
DAPK1	Death Associated Protein Kinase 1	Protein Coding	P53355	62	GC09P087497	8.508895874	https://www.genecards.org/cgi-bin/carddisp.pl?gene=DAPK1
ITPR1	Inositol 1,4,5-Trisphosphate Receptor Type 1	Protein Coding	Q14643	62	GC03P004500	8.338737488	https://www.genecards.org/cgi-bin/carddisp.pl?gene=ITPR1
RXRA	Retinoid X Receptor Alpha	Protein Coding	P19793	62	GC09P134317	8.335722923	https://www.genecards.org/cgi-bin/carddisp.pl?gene=RXRA
RAD50	RAD50 Double Strand Break Repair Protein	Protein Coding	Q92878	62	GC05P132556	8.279362679	https://www.genecards.org/cgi-bin/carddisp.pl?gene=RAD50
CDC25C	Cell Division Cycle 25C	Protein Coding	P30307	62	GC05M138285	8.215052605	https://www.genecards.org/cgi-bin/carddisp.pl?gene=CDC25C
STK11	Serine/Threonine Kinase 11	Protein Coding	Q15831	62	GC19P001177	8.135983467	https://www.genecards.org/cgi-bin/carddisp.pl?gene=STK11
GDNF	Glial Cell Derived Neurotrophic Factor	Protein Coding	P39905	62	GC05M037812	7.924427509	https://www.genecards.org/cgi-bin/carddisp.pl?gene=GDNF
FASN	Fatty Acid Synthase	Protein Coding	P49327	62	GC17M082078	7.917568207	https://www.genecards.org/cgi-bin/carddisp.pl?gene=FASN
ABCA3	ATP Binding Cassette Subfamily A Member 3	Protein Coding	Q99758	62	GC16M002275	7.860892773	https://www.genecards.org/cgi-bin/carddisp.pl?gene=ABCA3
CD247	CD247 Molecule	Protein Coding	P20963	62	GC01M167425	7.836081982	https://www.genecards.org/cgi-bin/carddisp.pl?gene=CD247
PNP	Purine Nucleoside Phosphorylase	Protein Coding	P00491	62	GC14P060208	7.826598167	https://www.genecards.org/cgi-bin/carddisp.pl?gene=PNP
SLC1A1	Solute Carrier Family 1 Member 1	Protein Coding	P43005	62	GC09P004490	7.684825897	https://www.genecards.org/cgi-bin/carddisp.pl?gene=SLC1A1
HNF4A	Hepatocyte Nuclear Factor 4 Alpha	Protein Coding	P41235	62	GC20P044355	7.650886059	https://www.genecards.org/cgi-bin/carddisp.pl?gene=HNF4A
MMP13	Matrix Metallopeptidase 13	Protein Coding	P45452	62	GC11M102942	7.558308125	https://www.genecards.org/cgi-bin/carddisp.pl?gene=MMP13
GAD1	Glutamate Decarboxylase 1	Protein Coding	Q99259	62	GC02P170813	7.53214407	https://www.genecards.org/cgi-bin/carddisp.pl?gene=GAD1
ENO1	Enolase 1	Protein Coding	P06733	62	GC01M008861	7.496752739	https://www.genecards.org/cgi-bin/carddisp.pl?gene=ENO1
GRIA1	Glutamate Ionotropic Receptor AMPA Type Subunit 1	Protein Coding	P42261	62	GC05P153489	7.451443672	https://www.genecards.org/cgi-bin/carddisp.pl?gene=GRIA1
PDPK1	3-Phosphoinositide Dependent Protein Kinase 1	Protein Coding	O15530	62	GC16P002537	7.262420654	https://www.genecards.org/cgi-bin/carddisp.pl?gene=PDPK1
KRT18	Keratin 18	Protein Coding	P05783	62	GC12P052948	7.259012222	https://www.genecards.org/cgi-bin/carddisp.pl?gene=KRT18
PPP1CA	Protein Phosphatase 1 Catalytic Subunit Alpha	Protein Coding	P62136	62	GC11M143067	7.128801823	https://www.genecards.org/cgi-bin/carddisp.pl?gene=PPP1CA
BMP4	Bone Morphogenetic Protein 4	Protein Coding	P12644	62	GC14M053949	7.049229622	https://www.genecards.org/cgi-bin/carddisp.pl?gene=BMP4
ABCG2	ATP Binding Cassette Subfamily G Member 2 (JR Blood Group)	Protein Coding	Q9UNQ0	62	GC04M088090	7.044066429	https://www.genecards.org/cgi-bin/carddisp.pl?gene=ABCG2
STIM1	Stromal Interaction Molecule 1	Protein Coding	Q13586	62	GC11P022826	7.0345788	https://www.genecards.org/cgi-bin/carddisp.pl?gene=STIM1
TNFRSF10B	TNF Receptor Superfamily Member 10b	Protein Coding	O14763	62	GC08M023006	7.032393456	https://www.genecards.org/cgi-bin/carddisp.pl?gene=TNFRSF10B
CTH	Cystathionine Gamma-Lyase	Protein Coding	P32929	62	GC01P070411	7.02218914	https://www.genecards.org/cgi-bin/carddisp.pl?gene=CTH
CD55	CD55 Molecule (Cromer Blood Group)	Protein Coding	P08174	62	GC01P207321	6.983476639	https://www.genecards.org/cgi-bin/carddisp.pl?gene=CD55
TOP1	DNA Topoisomerase I	Protein Coding	P11387	62	GC20P041028	6.861474037	https://www.genecards.org/cgi-bin/carddisp.pl?gene=TOP1
TUBB	Tubulin Beta Class I	Protein Coding	P07437	62	GC06P190688	6.825299263	https://www.genecards.org/cgi-bin/carddisp.pl?gene=TUBB
PRMT1	Protein Arginine Methyltransferase 1	Protein Coding	Q99873	62	GC19P049675	6.705662727	https://www.genecards.org/cgi-bin/carddisp.pl?gene=PRMT1
USP7	Ubiquitin Specific Peptidase 7	Protein Coding	Q93009	62	GC16M008892	6.676035881	https://www.genecards.org/cgi-bin/carddisp.pl?gene=USP7
CAPN1	Calpain 1	Protein Coding	P07384	62	GC11P115042	6.648647785	https://www.genecards.org/cgi-bin/carddisp.pl?gene=CAPN1
SERPINC1	Serpin Family C Member 1	Protein Coding	P01008	62	GC01M175210	6.508350849	https://www.genecards.org/cgi-bin/carddisp.pl?gene=SERPINC1
MLH1	MutL Homolog 1	Protein Coding	P40692	62	GC03P036993	6.364017963	https://www.genecards.org/cgi-bin/carddisp.pl?gene=MLH1
KAT2B	Lysine Acetyltransferase 2B	Protein Coding	Q92831	62	GC03P028992	6.357149124	https://www.genecards.org/cgi-bin/carddisp.pl?gene=KAT2B
PRKCQ	Protein Kinase C Theta	Protein Coding	Q04759	62	GC10M007310	6.264212132	https://www.genecards.org/cgi-bin/carddisp.pl?gene=PRKCQ
ATP2A1	ATPase Sarcoplasmic/Endoplasmic Reticulum Ca2+ Transporting 1	Protein Coding	O14983	62	GC16P128791	6.168020248	https://www.genecards.org/cgi-bin/carddisp.pl?gene=ATP2A1
MME	Membrane Metalloendopeptidase	Protein Coding	P08473	62	GC03P155024	6.107022285	https://www.genecards.org/cgi-bin/carddisp.pl?gene=MME
SLC12A2	Solute Carrier Family 12 Member 2	Protein Coding	P55011	62	GC05P128083	6.067345619	https://www.genecards.org/cgi-bin/carddisp.pl?gene=SLC12A2
SNAP25	Synaptosome Associated Protein 25	Protein Coding	P60880	62	GC20P011804	6.043612957	https://www.genecards.org/cgi-bin/carddisp.pl?gene=SNAP25
LEPR	Leptin Receptor	Protein Coding	P48357	62	GC01P086456	6.040828705	https://www.genecards.org/cgi-bin/carddisp.pl?gene=LEPR
ATP1A1	ATPase Na+/K+ Transporting Subunit Alpha 1	Protein Coding	P05023	62	GC01P116372	6.026128769	https://www.genecards.org/cgi-bin/carddisp.pl?gene=ATP1A1
CTSF	Cathepsin F	Protein Coding	Q9UBX1	62	GC11M143041	6.006026745	https://www.genecards.org/cgi-bin/carddisp.pl?gene=CTSF
PRKACB	Protein Kinase CAMP-Activated Catalytic Subunit Beta	Protein Coding	P22694	62	GC01P084078	5.992210388	https://www.genecards.org/cgi-bin/carddisp.pl?gene=PRKACB
MYB	MYB Proto-Oncogene, Transcription Factor	Protein Coding	P10242	62	GC06P135181	5.963068008	https://www.genecards.org/cgi-bin/carddisp.pl?gene=MYB
CAMK2D	Calcium/Calmodulin Dependent Protein Kinase II Delta	Protein Coding	Q13557	62	GC04M113418	5.917602539	https://www.genecards.org/cgi-bin/carddisp.pl?gene=CAMK2D
ALDOA	Aldolase, Fructose-Bisphosphate A	Protein Coding	P04075	62	GC16P030064	5.899831772	https://www.genecards.org/cgi-bin/carddisp.pl?gene=ALDOA
PGR	Progesterone Receptor	Protein Coding	P06401	62	GC11M143573	5.832339287	https://www.genecards.org/cgi-bin/carddisp.pl?gene=PGR
B2M	Beta-2-Microglobulin	Protein Coding	P61769	62	GC15P044711	5.80961895	https://www.genecards.org/cgi-bin/carddisp.pl?gene=B2M
KDM1A	Lysine Demethylase 1A	Protein Coding	O60341	62	GC01P023019	5.738785744	https://www.genecards.org/cgi-bin/carddisp.pl?gene=KDM1A
IL2RB	Interleukin 2 Receptor Subunit Beta	Protein Coding	P14784	62	GC22M088419	5.69265604	https://www.genecards.org/cgi-bin/carddisp.pl?gene=IL2RB
CHRNA4	Cholinergic Receptor Nicotinic Alpha 4 Subunit	Protein Coding	P43681	62	GC20M063343	5.518721581	https://www.genecards.org/cgi-bin/carddisp.pl?gene=CHRNA4
ACTN1	Actinin Alpha 1	Protein Coding	P12814	62	GC14M068874	5.514972687	https://www.genecards.org/cgi-bin/carddisp.pl?gene=ACTN1
TPH2	Tryptophan Hydroxylase 2	Protein Coding	Q8IWU9	62	GC12P071938	5.495205402	https://www.genecards.org/cgi-bin/carddisp.pl?gene=TPH2
ITGB4	Integrin Subunit Beta 4	Protein Coding	P16144	62	GC17P075721	5.436040878	https://www.genecards.org/cgi-bin/carddisp.pl?gene=ITGB4
IRAK1	Interleukin 1 Receptor Associated Kinase 1	Protein Coding	P51617	62	GC0XM154010	5.410337448	https://www.genecards.org/cgi-bin/carddisp.pl?gene=IRAK1
GLS	Glutaminase	Protein Coding	O94925	62	GC02P190880	5.341571808	https://www.genecards.org/cgi-bin/carddisp.pl?gene=GLS
GYS1	Glycogen Synthase 1	Protein Coding	P13807	62	GC19M112793	5.292106628	https://www.genecards.org/cgi-bin/carddisp.pl?gene=GYS1
TRPC6	Transient Receptor Potential Cation Channel Subfamily C Member 6	Protein Coding	Q9Y210	62	GC11M101451	5.245736122	https://www.genecards.org/cgi-bin/carddisp.pl?gene=TRPC6
SCNN1A	Sodium Channel Epithelial 1 Subunit Alpha	Protein Coding	P37088	62	GC12M006346	5.221676826	https://www.genecards.org/cgi-bin/carddisp.pl?gene=SCNN1A
ITGA4	Integrin Subunit Alpha 4	Protein Coding	P13612	62	GC02P181501	5.180793285	https://www.genecards.org/cgi-bin/carddisp.pl?gene=ITGA4
ENTPD1	Ectonucleoside Triphosphate Diphosphohydrolase 1	Protein Coding	P49961	62	GC10P128731	5.158513069	https://www.genecards.org/cgi-bin/carddisp.pl?gene=ENTPD1
ASAH1	N-Acylsphingosine Amidohydrolase 1	Protein Coding	Q13510	62	GC08M018055	5.146938801	https://www.genecards.org/cgi-bin/carddisp.pl?gene=ASAH1
TNFAIP3	TNF Alpha Induced Protein 3	Protein Coding	P21580	62	GC06P137866	5.11418438	https://www.genecards.org/cgi-bin/carddisp.pl?gene=TNFAIP3
PIM1	Pim-1 Proto-Oncogene, Serine/Threonine Kinase	Protein Coding	P11309	62	GC06P190843	5.087542534	https://www.genecards.org/cgi-bin/carddisp.pl?gene=PIM1
TNC	Tenascin C	Protein Coding	P24821	62	GC09M115019	5.059680939	https://www.genecards.org/cgi-bin/carddisp.pl?gene=TNC
PTH1R	Parathyroid Hormone 1 Receptor	Protein Coding	Q03431	62	GC03P046877	5.006195068	https://www.genecards.org/cgi-bin/carddisp.pl?gene=PTH1R
MEF2C	Myocyte Enhancer Factor 2C	Protein Coding	Q06413	62	GC05M088718	4.919743538	https://www.genecards.org/cgi-bin/carddisp.pl?gene=MEF2C
REL	REL Proto-Oncogene, NF-KB Subunit	Protein Coding	Q04864	62	GC02P060881	4.91021204	https://www.genecards.org/cgi-bin/carddisp.pl?gene=REL
HCK	HCK Proto-Oncogene, Src Family Tyrosine Kinase	Protein Coding	P08631	62	GC20P032052	4.88240242	https://www.genecards.org/cgi-bin/carddisp.pl?gene=HCK
SPARC	Secreted Protein Acidic And Cysteine Rich	Protein Coding	P09486	62	GC05M151661	4.868772984	https://www.genecards.org/cgi-bin/carddisp.pl?gene=SPARC
VKORC1	Vitamin K Epoxide Reductase Complex Subunit 1	Protein Coding	Q9BQB6	62	GC16M053897	4.81857729	https://www.genecards.org/cgi-bin/carddisp.pl?gene=VKORC1
TBP	TATA-Box Binding Protein	Protein Coding	P20226	62	GC06P170554	4.788458824	https://www.genecards.org/cgi-bin/carddisp.pl?gene=TBP
CDC25A	Cell Division Cycle 25A	Protein Coding	P30304	62	GC03M048414	4.768318653	https://www.genecards.org/cgi-bin/carddisp.pl?gene=CDC25A
ENPP1	Ectonucleotide Pyrophosphatase/Phosphodiesterase 1	Protein Coding	P22413	62	GC06P131808	4.752353668	https://www.genecards.org/cgi-bin/carddisp.pl?gene=ENPP1
ALDH1A2	Aldehyde Dehydrogenase 1 Family Member A2	Protein Coding	O94788	62	GC15M166001	4.587901592	https://www.genecards.org/cgi-bin/carddisp.pl?gene=ALDH1A2
CASK	Calcium/Calmodulin Dependent Serine Protein Kinase	Protein Coding	O14936	62	GC0XM041514	4.491553783	https://www.genecards.org/cgi-bin/carddisp.pl?gene=CASK
CACNA1H	Calcium Voltage-Gated Channel Subunit Alpha1 H	Protein Coding	O95180	62	GC16P001153	4.481096268	https://www.genecards.org/cgi-bin/carddisp.pl?gene=CACNA1H
MGMT	O-6-Methylguanine-DNA Methyltransferase	Protein Coding	P16455	62	GC10P129467	4.470964432	https://www.genecards.org/cgi-bin/carddisp.pl?gene=MGMT
NR5A1	Nuclear Receptor Subfamily 5 Group A Member 1	Protein Coding	Q13285	62	GC09M124481	4.453751564	https://www.genecards.org/cgi-bin/carddisp.pl?gene=NR5A1
FGA	Fibrinogen Alpha Chain	Protein Coding	P02671	62	GC04M154583	4.319043159	https://www.genecards.org/cgi-bin/carddisp.pl?gene=FGA
CACNA1B	Calcium Voltage-Gated Channel Subunit Alpha1 B	Protein Coding	Q00975	62	GC09P137877	4.24607563	https://www.genecards.org/cgi-bin/carddisp.pl?gene=CACNA1B
PDE4D	Phosphodiesterase 4D	Protein Coding	Q08499	62	GC05M058969	4.245925426	https://www.genecards.org/cgi-bin/carddisp.pl?gene=PDE4D
TACR3	Tachykinin Receptor 3	Protein Coding	P29371	62	GC04M103586	4.104437828	https://www.genecards.org/cgi-bin/carddisp.pl?gene=TACR3
GATA2	GATA Binding Protein 2	Protein Coding	P23769	62	GC03M128479	4.020956039	https://www.genecards.org/cgi-bin/carddisp.pl?gene=GATA2
CSNK1D	Casein Kinase 1 Delta	Protein Coding	P48730	62	GC17M082239	3.870556831	https://www.genecards.org/cgi-bin/carddisp.pl?gene=CSNK1D
PAK3	P21 (RAC1) Activated Kinase 3	Protein Coding	O75914	62	GC0XP110944	3.724167824	https://www.genecards.org/cgi-bin/carddisp.pl?gene=PAK3
TLR8	Toll Like Receptor 8	Protein Coding	Q9NR97	62	GC0XP012924	3.717076302	https://www.genecards.org/cgi-bin/carddisp.pl?gene=TLR8
TUBA1A	Tubulin Alpha 1a	Protein Coding	Q71U36	62	GC12M049184	3.653987169	https://www.genecards.org/cgi-bin/carddisp.pl?gene=TUBA1A
APC	APC Regulator Of Wnt Signaling Pathway	Protein Coding	P25054	62	GC05P112707	3.29302454	https://www.genecards.org/cgi-bin/carddisp.pl?gene=APC
STAT5B	Signal Transducer And Activator Of Transcription 5B	Protein Coding	P51692	62	GC17M042199	3.23102951	https://www.genecards.org/cgi-bin/carddisp.pl?gene=STAT5B
RARB	Retinoic Acid Receptor Beta	Protein Coding	P10826	62	GC03P029063	3.205293417	https://www.genecards.org/cgi-bin/carddisp.pl?gene=RARB
NF2	NF2, Moesin-Ezrin-Radixin Like (MERLIN) Tumor Suppressor	Protein Coding	P35240	62	GC22P029603	3.152609825	https://www.genecards.org/cgi-bin/carddisp.pl?gene=NF2
IFNAR1	Interferon Alpha And Beta Receptor Subunit 1	Protein Coding	P17181	62	GC21P033324	3.011786938	https://www.genecards.org/cgi-bin/carddisp.pl?gene=IFNAR1
LIMK1	LIM Domain Kinase 1	Protein Coding	P53667	62	GC07P074082	2.7479949	https://www.genecards.org/cgi-bin/carddisp.pl?gene=LIMK1
CACNA1G	Calcium Voltage-Gated Channel Subunit Alpha1 G	Protein Coding	O43497	62	GC17P165536	2.707033157	https://www.genecards.org/cgi-bin/carddisp.pl?gene=CACNA1G
PCSK1	Proprotein Convertase Subtilisin/Kexin Type 1	Protein Coding	P29120	62	GC05M096391	2.660352707	https://www.genecards.org/cgi-bin/carddisp.pl?gene=PCSK1
CSNK1A1	Casein Kinase 1 Alpha 1	Protein Coding	P48729	62	GC05M149492	2.657933712	https://www.genecards.org/cgi-bin/carddisp.pl?gene=CSNK1A1
FBP1	Fructose-Bisphosphatase 1	Protein Coding	P09467	62	GC09M094603	2.641054869	https://www.genecards.org/cgi-bin/carddisp.pl?gene=FBP1
NCSTN	Nicastrin	Protein Coding	Q92542	62	GC01P160343	2.575222969	https://www.genecards.org/cgi-bin/carddisp.pl?gene=NCSTN
RUNX1	RUNX Family Transcription Factor 1	Protein Coding	Q01196	62	GC21M034787	2.448134422	https://www.genecards.org/cgi-bin/carddisp.pl?gene=RUNX1
PSMB8	Proteasome 20S Subunit Beta 8	Protein Coding	P28062	62	GC06M032840	2.429927349	https://www.genecards.org/cgi-bin/carddisp.pl?gene=PSMB8
WEE1	WEE1 G2 Checkpoint Kinase	Protein Coding	P30291	62	GC11P009573	2.300973654	https://www.genecards.org/cgi-bin/carddisp.pl?gene=WEE1
GLI3	GLI Family Zinc Finger 3	Protein Coding	P10071	62	GC07M041960	2.298406124	https://www.genecards.org/cgi-bin/carddisp.pl?gene=GLI3
ACVR2B	Activin A Receptor Type 2B	Protein Coding	Q13705	62	GC03P038453	2.295139313	https://www.genecards.org/cgi-bin/carddisp.pl?gene=ACVR2B
ANPEP	Alanyl Aminopeptidase, Membrane	Protein Coding	P15144	62	GC15M089784	2.275543213	https://www.genecards.org/cgi-bin/carddisp.pl?gene=ANPEP
LRP5	LDL Receptor Related Protein 5	Protein Coding	O75197	62	GC11P068298	2.224483967	https://www.genecards.org/cgi-bin/carddisp.pl?gene=LRP5
GABRB3	Gamma-Aminobutyric Acid Type A Receptor Subunit Beta3	Protein Coding	P28472	62	GC15M026543	2.213233471	https://www.genecards.org/cgi-bin/carddisp.pl?gene=GABRB3
MST1R	Macrophage Stimulating 1 Receptor	Protein Coding	Q04912	62	GC03M055066	2.187306404	https://www.genecards.org/cgi-bin/carddisp.pl?gene=MST1R
PI4KA	Phosphatidylinositol 4-Kinase Alpha	Protein Coding	P42356	62	GC22M020707	2.107130527	https://www.genecards.org/cgi-bin/carddisp.pl?gene=PI4KA
GRIN2D	Glutamate Ionotropic Receptor NMDA Type Subunit 2D	Protein Coding	O15399	62	GC19P162386	2.069463968	https://www.genecards.org/cgi-bin/carddisp.pl?gene=GRIN2D
SCN8A	Sodium Voltage-Gated Channel Alpha Subunit 8	Protein Coding	Q9UQD0	62	GC12P051590	2.067241192	https://www.genecards.org/cgi-bin/carddisp.pl?gene=SCN8A
ITGA6	Integrin Subunit Alpha 6	Protein Coding	P23229	62	GC02P172245	2.052004337	https://www.genecards.org/cgi-bin/carddisp.pl?gene=ITGA6
MTAP	Methylthioadenosine Phosphorylase	Protein Coding	Q13126	62	GC09P022155	1.953920126	https://www.genecards.org/cgi-bin/carddisp.pl?gene=MTAP
PTPRF	Protein Tyrosine Phosphatase Receptor Type F	Protein Coding	P10586	62	GC01P085523	1.942152262	https://www.genecards.org/cgi-bin/carddisp.pl?gene=PTPRF
FZD4	Frizzled Class Receptor 4	Protein Coding	Q9ULV1	62	GC11M086945	1.831470609	https://www.genecards.org/cgi-bin/carddisp.pl?gene=FZD4
GRIA4	Glutamate Ionotropic Receptor AMPA Type Subunit 4	Protein Coding	P48058	62	GC11P105609	1.625588655	https://www.genecards.org/cgi-bin/carddisp.pl?gene=GRIA4
LEF1	Lymphoid Enhancer Binding Factor 1	Protein Coding	Q9UJU2	62	GC04M108047	1.099164605	https://www.genecards.org/cgi-bin/carddisp.pl?gene=LEF1
STAT2	Signal Transducer And Activator Of Transcription 2	Protein Coding	P52630	62	GC12M056341	0.891783714	https://www.genecards.org/cgi-bin/carddisp.pl?gene=STAT2
GRIK2	Glutamate Ionotropic Receptor Kainate Type Subunit 2	Protein Coding	Q13002	62	GC06P100962	0.785860896	https://www.genecards.org/cgi-bin/carddisp.pl?gene=GRIK2
AXIN2	Axin 2	Protein Coding	Q9Y2T1	62	GC17M065528	0.367646188	https://www.genecards.org/cgi-bin/carddisp.pl?gene=AXIN2
NOS2	Nitric Oxide Synthase 2	Protein Coding	P35228	61	GC17M027756	73.41716766	https://www.genecards.org/cgi-bin/carddisp.pl?gene=NOS2
NQO1	NAD(P)H Quinone Dehydrogenase 1	Protein Coding	P15559	61	GC16M069706	28.81947517	https://www.genecards.org/cgi-bin/carddisp.pl?gene=NQO1
CYBB	Cytochrome B-245 Beta Chain	Protein Coding	P04839	61	GC0XP037780	27.32740021	https://www.genecards.org/cgi-bin/carddisp.pl?gene=CYBB
ALB	Albumin	Protein Coding	P02768	61	GC04P073397	27.30409622	https://www.genecards.org/cgi-bin/carddisp.pl?gene=ALB
FOXO3	Forkhead Box O3	Protein Coding	O43524	61	GC06P108559	26.39916229	https://www.genecards.org/cgi-bin/carddisp.pl?gene=FOXO3
CPT1A	Carnitine Palmitoyltransferase 1A	Protein Coding	P50416	61	GC11M068754	25.22871017	https://www.genecards.org/cgi-bin/carddisp.pl?gene=CPT1A
HSPD1	Heat Shock Protein Family D (Hsp60) Member 1	Protein Coding	P10809	61	GC02M197486	23.8315506	https://www.genecards.org/cgi-bin/carddisp.pl?gene=HSPD1
EDN1	Endothelin 1	Protein Coding	P05305	61	GC06P014983	23.7710495	https://www.genecards.org/cgi-bin/carddisp.pl?gene=EDN1
VEGFA	Vascular Endothelial Growth Factor A	Protein Coding	P15692	61	GC06P043770	22.04759598	https://www.genecards.org/cgi-bin/carddisp.pl?gene=VEGFA
SDHA	Succinate Dehydrogenase Complex Flavoprotein Subunit A	Protein Coding	P31040	61	GC05P000254	22.01240158	https://www.genecards.org/cgi-bin/carddisp.pl?gene=SDHA
CAV1	Caveolin 1	Protein Coding	Q03135	61	GC07P116524	21.58396149	https://www.genecards.org/cgi-bin/carddisp.pl?gene=CAV1
ATF6	Activating Transcription Factor 6	Protein Coding	P18850	61	GC01P161766	20.64572906	https://www.genecards.org/cgi-bin/carddisp.pl?gene=ATF6
POR	Cytochrome P450 Oxidoreductase	Protein Coding	P16435	61	GC07P075899	20.38312721	https://www.genecards.org/cgi-bin/carddisp.pl?gene=POR
ATP7B	ATPase Copper Transporting Beta	Protein Coding	P35670	61	GC13M051930	19.36235046	https://www.genecards.org/cgi-bin/carddisp.pl?gene=ATP7B
KCNJ2	Potassium Inwardly Rectifying Channel Subfamily J Member 2	Protein Coding	P63252	61	GC17P070168	18.40604782	https://www.genecards.org/cgi-bin/carddisp.pl?gene=KCNJ2
SDHB	Succinate Dehydrogenase Complex Iron Sulfur Subunit B	Protein Coding	P21912	61	GC01M036334	18.29356575	https://www.genecards.org/cgi-bin/carddisp.pl?gene=SDHB
POMC	Proopiomelanocortin	Protein Coding	P01189	61	GC02M025160	18.07361984	https://www.genecards.org/cgi-bin/carddisp.pl?gene=POMC
CASP9	Caspase 9	Protein Coding	P55211	61	GC01M036228	17.62366104	https://www.genecards.org/cgi-bin/carddisp.pl?gene=CASP9
SMPD1	Sphingomyelin Phosphodiesterase 1	Protein Coding	P17405	61	GC11P006390	17.24042511	https://www.genecards.org/cgi-bin/carddisp.pl?gene=SMPD1
MAPKAPK2	MAPK Activated Protein Kinase 2	Protein Coding	P49137	61	GC01P206684	16.3199482	https://www.genecards.org/cgi-bin/carddisp.pl?gene=MAPKAPK2
MTHFR	Methylenetetrahydrofolate Reductase	Protein Coding	P42898	61	GC01M011785	15.99300957	https://www.genecards.org/cgi-bin/carddisp.pl?gene=MTHFR
PTGS1	Prostaglandin-Endoperoxide Synthase 1	Protein Coding	P23219	61	GC09P122370	15.0306263	https://www.genecards.org/cgi-bin/carddisp.pl?gene=PTGS1
CHAT	Choline O-Acetyltransferase	Protein Coding	P28329	61	GC10P049609	14.45285416	https://www.genecards.org/cgi-bin/carddisp.pl?gene=CHAT
REN	Renin	Protein Coding	P00797	61	GC01M204154	14.05313301	https://www.genecards.org/cgi-bin/carddisp.pl?gene=REN
HSPA9	Heat Shock Protein Family A (Hsp70) Member 9	Protein Coding	P38646	61	GC05M138554	13.45583439	https://www.genecards.org/cgi-bin/carddisp.pl?gene=HSPA9
FOLR1	Folate Receptor Alpha	Protein Coding	P15328	61	GC11P115367	12.75595093	https://www.genecards.org/cgi-bin/carddisp.pl?gene=FOLR1
CDKN1B	Cyclin Dependent Kinase Inhibitor 1B	Protein Coding	P46527	61	GC12P080490	12.4883461	https://www.genecards.org/cgi-bin/carddisp.pl?gene=CDKN1B
ABCC1	ATP Binding Cassette Subfamily C Member 1 (ABCC1 Blood Group)	Protein Coding	P33527	61	GC16P015949	12.4722023	https://www.genecards.org/cgi-bin/carddisp.pl?gene=ABCC1
DLG4	Discs Large MAGUK Scaffold Protein 4	Protein Coding	P78352	61	GC17M099950	11.83594131	https://www.genecards.org/cgi-bin/carddisp.pl?gene=DLG4
TRPV4	Transient Receptor Potential Cation Channel Subfamily V Member 4	Protein Coding	Q9HBA0	61	GC12M109783	11.7545557	https://www.genecards.org/cgi-bin/carddisp.pl?gene=TRPV4
TPO	Thyroid Peroxidase	Protein Coding	P07202	61	GC02P001374	11.00028706	https://www.genecards.org/cgi-bin/carddisp.pl?gene=TPO
LRP2	LDL Receptor Related Protein 2	Protein Coding	P98164	61	GC02M169127	10.9013958	https://www.genecards.org/cgi-bin/carddisp.pl?gene=LRP2
NBN	Nibrin	Protein Coding	O60934	61	GC08M089933	10.90122223	https://www.genecards.org/cgi-bin/carddisp.pl?gene=NBN
PRNP	Prion Protein (Kanno Blood Group)	Protein Coding	F7VJQ1	61	GC20P004686	10.89277649	https://www.genecards.org/cgi-bin/carddisp.pl?gene=PRNP
CASP2	Caspase 2	Protein Coding	P42575	61	GC07P168207	10.26015472	https://www.genecards.org/cgi-bin/carddisp.pl?gene=CASP2
MUC1	Mucin 1, Cell Surface Associated	Protein Coding	P15941	61	GC01M155185	10.19863033	https://www.genecards.org/cgi-bin/carddisp.pl?gene=MUC1
PFKM	Phosphofructokinase, Muscle	Protein Coding	P08237	61	GC12P048105	9.889724731	https://www.genecards.org/cgi-bin/carddisp.pl?gene=PFKM
TNFRSF1B	TNF Receptor Superfamily Member 1B	Protein Coding	P20333	61	GC01P083410	9.602225304	https://www.genecards.org/cgi-bin/carddisp.pl?gene=TNFRSF1B
BRIP1	BRCA1 Interacting DNA Helicase 1	Protein Coding	Q9BX63	61	GC17M061679	9.573595047	https://www.genecards.org/cgi-bin/carddisp.pl?gene=BRIP1
TNNI3	Troponin I3, Cardiac Type	Protein Coding	P19429	61	GC19M055151	9.385164261	https://www.genecards.org/cgi-bin/carddisp.pl?gene=TNNI3
LIPA	Lipase A, Lysosomal Acid Type	Protein Coding	P38571	61	GC10M089213	9.261789322	https://www.genecards.org/cgi-bin/carddisp.pl?gene=LIPA
EEF2	Eukaryotic Translation Elongation Factor 2	Protein Coding	P13639	61	GC19M003976	9.051028252	https://www.genecards.org/cgi-bin/carddisp.pl?gene=EEF2
MYL2	Myosin Light Chain 2	Protein Coding	P10916	61	GC12M112099	8.984286308	https://www.genecards.org/cgi-bin/carddisp.pl?gene=MYL2
SLC4A1	Solute Carrier Family 4 Member 1 (Diego Blood Group)	Protein Coding	P02730	61	GC17M101061	8.943134308	https://www.genecards.org/cgi-bin/carddisp.pl?gene=SLC4A1
BMP1	Bone Morphogenetic Protein 1	Protein Coding	P13497	61	GC08P022165	8.904524803	https://www.genecards.org/cgi-bin/carddisp.pl?gene=BMP1
ACTA1	Actin Alpha 1, Skeletal Muscle	Protein Coding	P68133	61	GC01M230800	8.461788177	https://www.genecards.org/cgi-bin/carddisp.pl?gene=ACTA1
SREBF1	Sterol Regulatory Element Binding Transcription Factor 1	Protein Coding	P36956	61	GC17M017810	8.425333023	https://www.genecards.org/cgi-bin/carddisp.pl?gene=SREBF1
SLC40A1	Solute Carrier Family 40 Member 1	Protein Coding	Q9NP59	61	GC02M189560	8.339935303	https://www.genecards.org/cgi-bin/carddisp.pl?gene=SLC40A1
RRM2B	Ribonucleotide Reductase Regulatory TP53 Inducible Subunit M2B	Protein Coding	Q7LG56	61	GC08M102204	8.313028336	https://www.genecards.org/cgi-bin/carddisp.pl?gene=RRM2B
ESR2	Estrogen Receptor 2	Protein Coding	Q92731	61	GC14M064084	8.257691383	https://www.genecards.org/cgi-bin/carddisp.pl?gene=ESR2
ATP1B1	ATPase Na+/K+ Transporting Subunit Beta 1	Protein Coding	P05026	61	GC01P169105	8.098438263	https://www.genecards.org/cgi-bin/carddisp.pl?gene=ATP1B1
FAAH	Fatty Acid Amide Hydrolase	Protein Coding	O00519	61	GC01P046394	8.097470284	https://www.genecards.org/cgi-bin/carddisp.pl?gene=FAAH
SPTAN1	Spectrin Alpha, Non-Erythrocytic 1	Protein Coding	Q13813	61	GC09P128552	8.036540985	https://www.genecards.org/cgi-bin/carddisp.pl?gene=SPTAN1
GNAQ	G Protein Subunit Alpha Q	Protein Coding	P50148	61	GC09M077716	8.009748459	https://www.genecards.org/cgi-bin/carddisp.pl?gene=GNAQ
CAD	Carbamoyl-Phosphate Synthetase 2, Aspartate Transcarbamylase, And Dihydroorotase	Protein Coding	P27708	61	GC02P027217	7.940266132	https://www.genecards.org/cgi-bin/carddisp.pl?gene=CAD
GPHN	Gephyrin	Protein Coding	Q9NQX3	61	GC14P066507	7.93404007	https://www.genecards.org/cgi-bin/carddisp.pl?gene=GPHN
MSH2	MutS Homolog 2	Protein Coding	P43246	61	GC02P047403	7.882106304	https://www.genecards.org/cgi-bin/carddisp.pl?gene=MSH2
YAP1	Yes1 Associated Transcriptional Regulator	Protein Coding	P46937	61	GC11P102110	7.578027725	https://www.genecards.org/cgi-bin/carddisp.pl?gene=YAP1
LRP1	LDL Receptor Related Protein 1	Protein Coding	Q07954	61	GC12P057128	7.563168049	https://www.genecards.org/cgi-bin/carddisp.pl?gene=LRP1
F7	Coagulation Factor VII	Protein Coding	P08709	61	GC13P113105	7.517642021	https://www.genecards.org/cgi-bin/carddisp.pl?gene=F7
YWHAZ	Tyrosine 3-Monooxygenase/Tryptophan 5-Monooxygenase Activation Protein Zeta	Protein Coding	P63104	61	GC08M100991	7.449589729	https://www.genecards.org/cgi-bin/carddisp.pl?gene=YWHAZ
ANGPT2	Angiopoietin 2	Protein Coding	O15123	61	GC08M006499	7.389938354	https://www.genecards.org/cgi-bin/carddisp.pl?gene=ANGPT2
LIPE	Lipase E, Hormone Sensitive Type	Protein Coding	Q05469	61	GC19M042401	7.347354889	https://www.genecards.org/cgi-bin/carddisp.pl?gene=LIPE
MAPK7	Mitogen-Activated Protein Kinase 7	Protein Coding	Q13164	61	GC17P164512	7.259553909	https://www.genecards.org/cgi-bin/carddisp.pl?gene=MAPK7
ABCC2	ATP Binding Cassette Subfamily C Member 2	Protein Coding	Q92887	61	GC10P099782	7.13222599	https://www.genecards.org/cgi-bin/carddisp.pl?gene=ABCC2
CDH1	Cadherin 1	Protein Coding	P12830	61	GC16P068737	7.11614275	https://www.genecards.org/cgi-bin/carddisp.pl?gene=CDH1
MYD88	MYD88 Innate Immune Signal Transduction Adaptor	Protein Coding	Q99836	61	GC03P042445	7.083315849	https://www.genecards.org/cgi-bin/carddisp.pl?gene=MYD88
ETS1	ETS Proto-Oncogene 1, Transcription Factor	Protein Coding	P14921	61	GC11M128458	7.064936638	https://www.genecards.org/cgi-bin/carddisp.pl?gene=ETS1
RORA	RAR Related Orphan Receptor A	Protein Coding	P35398	61	GC15M060488	7.046074867	https://www.genecards.org/cgi-bin/carddisp.pl?gene=RORA
PRKCE	Protein Kinase C Epsilon	Protein Coding	Q02156	61	GC02P045651	6.979501247	https://www.genecards.org/cgi-bin/carddisp.pl?gene=PRKCE
GALNS	Galactosamine (N-Acetyl)-6-Sulfatase	Protein Coding	P34059	61	GC16M088813	6.959708214	https://www.genecards.org/cgi-bin/carddisp.pl?gene=GALNS
ATP1A2	ATPase Na+/K+ Transporting Subunit Alpha 2	Protein Coding	P50993	61	GC01P160115	6.89770031	https://www.genecards.org/cgi-bin/carddisp.pl?gene=ATP1A2
SCN2A	Sodium Voltage-Gated Channel Alpha Subunit 2	Protein Coding	Q99250	61	GC02P165194	6.718222618	https://www.genecards.org/cgi-bin/carddisp.pl?gene=SCN2A
VLDLR	Very Low Density Lipoprotein Receptor	Protein Coding	P98155	61	GC09P002611	6.607785225	https://www.genecards.org/cgi-bin/carddisp.pl?gene=VLDLR
ECE1	Endothelin Converting Enzyme 1	Protein Coding	P42892	61	GC01M021217	6.47553587	https://www.genecards.org/cgi-bin/carddisp.pl?gene=ECE1
CASP6	Caspase 6	Protein Coding	P55212	61	GC04M109688	6.409254551	https://www.genecards.org/cgi-bin/carddisp.pl?gene=CASP6
TSC1	TSC Complex Subunit 1	Protein Coding	Q92574	61	GC09M132891	6.21269989	https://www.genecards.org/cgi-bin/carddisp.pl?gene=TSC1
IGF2	Insulin Like Growth Factor 2	Protein Coding	P01344	61	GC11M015857	6.165750504	https://www.genecards.org/cgi-bin/carddisp.pl?gene=IGF2
MSH6	MutS Homolog 6	Protein Coding	P52701	61	GC02P047695	6.073328972	https://www.genecards.org/cgi-bin/carddisp.pl?gene=MSH6
MRE11	MRE11 Homolog, Double Strand Break Repair Nuclease	Protein Coding	P49959	61	GC11M143522	6.062470436	https://www.genecards.org/cgi-bin/carddisp.pl?gene=MRE11
DICER1	Dicer 1, Ribonuclease III	Protein Coding	Q9UPY3	61	GC14M095086	5.971997261	https://www.genecards.org/cgi-bin/carddisp.pl?gene=DICER1
WNK1	WNK Lysine Deficient Protein Kinase 1	Protein Coding	Q9H4A3	61	GC12P000889	5.912029743	https://www.genecards.org/cgi-bin/carddisp.pl?gene=WNK1
NRP1	Neuropilin 1	Protein Coding	O14786	61	GC10M033177	5.804503441	https://www.genecards.org/cgi-bin/carddisp.pl?gene=NRP1
ITGAV	Integrin Subunit Alpha V	Protein Coding	P06756	61	GC02P186589	5.774794579	https://www.genecards.org/cgi-bin/carddisp.pl?gene=ITGAV
CSNK2B	Casein Kinase 2 Beta	Protein Coding	P67870	61	GC06P190711	5.752565384	https://www.genecards.org/cgi-bin/carddisp.pl?gene=CSNK2B
DHFR	Dihydrofolate Reductase	Protein Coding	P00374	61	GC05M080626	5.71411705	https://www.genecards.org/cgi-bin/carddisp.pl?gene=DHFR
ITGA5	Integrin Subunit Alpha 5	Protein Coding	P08648	61	GC12M060600	5.661282539	https://www.genecards.org/cgi-bin/carddisp.pl?gene=ITGA5
NCAM1	Neural Cell Adhesion Molecule 1	Protein Coding	P13591	61	GC11P112961	5.588870049	https://www.genecards.org/cgi-bin/carddisp.pl?gene=NCAM1
CHRM2	Cholinergic Receptor Muscarinic 2	Protein Coding	P08172	61	GC07P136868	5.483304501	https://www.genecards.org/cgi-bin/carddisp.pl?gene=CHRM2
EPOR	Erythropoietin Receptor	Protein Coding	P19235	61	GC19M011377	5.314590931	https://www.genecards.org/cgi-bin/carddisp.pl?gene=EPOR
MITF	Melanocyte Inducing Transcription Factor	Protein Coding	O75030	61	GC03P069740	5.227388382	https://www.genecards.org/cgi-bin/carddisp.pl?gene=MITF
FURIN	Furin, Paired Basic Amino Acid Cleaving Enzyme	Protein Coding	P09958	61	GC15P090868	5.065750122	https://www.genecards.org/cgi-bin/carddisp.pl?gene=FURIN
USP8	Ubiquitin Specific Peptidase 8	Protein Coding	P40818	61	GC15P050424	5.017855167	https://www.genecards.org/cgi-bin/carddisp.pl?gene=USP8
TAF1	TATA-Box Binding Protein Associated Factor 1	Protein Coding	P21675	61	GC0XP071366	4.983660221	https://www.genecards.org/cgi-bin/carddisp.pl?gene=TAF1
IMPDH2	Inosine Monophosphate Dehydrogenase 2	Protein Coding	P12268	61	GC03M055011	4.971272469	https://www.genecards.org/cgi-bin/carddisp.pl?gene=IMPDH2
NR2F2	Nuclear Receptor Subfamily 2 Group F Member 2	Protein Coding	P24468	61	GC15P096325	4.855027676	https://www.genecards.org/cgi-bin/carddisp.pl?gene=NR2F2
UBA1	Ubiquitin Like Modifier Activating Enzyme 1	Protein Coding	P22314	61	GC0XP047190	4.753170013	https://www.genecards.org/cgi-bin/carddisp.pl?gene=UBA1
SLC29A1	Solute Carrier Family 29 Member 1 (Augustine Blood Group)	Protein Coding	Q99808	61	GC06P044219	4.705015659	https://www.genecards.org/cgi-bin/carddisp.pl?gene=SLC29A1
STXBP1	Syntaxin Binding Protein 1	Protein Coding	P61764	61	GC09P155935	4.598080158	https://www.genecards.org/cgi-bin/carddisp.pl?gene=STXBP1
PLCB1	Phospholipase C Beta 1	Protein Coding	Q9NQ66	61	GC20P008077	4.571743011	https://www.genecards.org/cgi-bin/carddisp.pl?gene=PLCB1
SLC2A3	Solute Carrier Family 2 Member 3	Protein Coding	P11169	61	GC12M007919	4.430177212	https://www.genecards.org/cgi-bin/carddisp.pl?gene=SLC2A3
IDE	Insulin Degrading Enzyme	Protein Coding	P14735	61	GC10M092451	4.345974922	https://www.genecards.org/cgi-bin/carddisp.pl?gene=IDE
SLC12A5	Solute Carrier Family 12 Member 5	Protein Coding	Q9H2X9	61	GC20P046021	4.104214191	https://www.genecards.org/cgi-bin/carddisp.pl?gene=SLC12A5
TBK1	TANK Binding Kinase 1	Protein Coding	Q9UHD2	61	GC12P081858	4.098497868	https://www.genecards.org/cgi-bin/carddisp.pl?gene=TBK1
GSN	Gelsolin	Protein Coding	P06396	61	GC09P121201	3.926902294	https://www.genecards.org/cgi-bin/carddisp.pl?gene=GSN
F12	Coagulation Factor XII	Protein Coding	P00748	61	GC05M177402	3.86894989	https://www.genecards.org/cgi-bin/carddisp.pl?gene=F12
NR1D1	Nuclear Receptor Subfamily 1 Group D Member 1	Protein Coding	P20393	61	GC17M040092	3.822612524	https://www.genecards.org/cgi-bin/carddisp.pl?gene=NR1D1
BIRC2	Baculoviral IAP Repeat Containing 2	Protein Coding	Q13490	61	GC11P102347	3.782448292	https://www.genecards.org/cgi-bin/carddisp.pl?gene=BIRC2
FST	Follistatin	Protein Coding	P19883	61	GC05P053480	3.699825048	https://www.genecards.org/cgi-bin/carddisp.pl?gene=FST
CCNE1	Cyclin E1	Protein Coding	P24864	61	GC19P029811	3.677931309	https://www.genecards.org/cgi-bin/carddisp.pl?gene=CCNE1
ESRRB	Estrogen Related Receptor Beta	Protein Coding	O95718	61	GC14P076310	3.497618675	https://www.genecards.org/cgi-bin/carddisp.pl?gene=ESRRB
ENO3	Enolase 3	Protein Coding	P13929	61	GC17P004948	3.451984644	https://www.genecards.org/cgi-bin/carddisp.pl?gene=ENO3
HDAC5	Histone Deacetylase 5	Protein Coding	Q9UQL6	61	GC17M044076	3.381551266	https://www.genecards.org/cgi-bin/carddisp.pl?gene=HDAC5
GRK2	G Protein-Coupled Receptor Kinase 2	Protein Coding	P25098	61	GC11P067266	3.332629681	https://www.genecards.org/cgi-bin/carddisp.pl?gene=GRK2
PAK4	P21 (RAC1) Activated Kinase 4	Protein Coding	O96013	61	GC19P039125	3.270476818	https://www.genecards.org/cgi-bin/carddisp.pl?gene=PAK4
CHRM3	Cholinergic Receptor Muscarinic 3	Protein Coding	P20309	61	GC01P239386	3.256067514	https://www.genecards.org/cgi-bin/carddisp.pl?gene=CHRM3
PMS2	PMS1 Homolog 2, Mismatch Repair System Component	Protein Coding	P54278	61	GC07M005973	3.150118828	https://www.genecards.org/cgi-bin/carddisp.pl?gene=PMS2
GABRG2	Gamma-Aminobutyric Acid Type A Receptor Subunit Gamma2	Protein Coding	P18507	61	GC05P162000	3.072190523	https://www.genecards.org/cgi-bin/carddisp.pl?gene=GABRG2
RRM2	Ribonucleotide Reductase Regulatory Subunit M2	Protein Coding	P31350	61	GC02P011011	2.958815575	https://www.genecards.org/cgi-bin/carddisp.pl?gene=RRM2
GABBR1	Gamma-Aminobutyric Acid Type B Receptor Subunit 1	Protein Coding	Q9UBS5	61	GC06M029555	2.821870565	https://www.genecards.org/cgi-bin/carddisp.pl?gene=GABBR1
CD28	CD28 Molecule	Protein Coding	P10747	61	GC02P203706	2.766651154	https://www.genecards.org/cgi-bin/carddisp.pl?gene=CD28
ZEB1	Zinc Finger E-Box Binding Homeobox 1	Protein Coding	P37275	61	GC10P031318	2.557956696	https://www.genecards.org/cgi-bin/carddisp.pl?gene=ZEB1
RDX	Radixin	Protein Coding	P35241	61	GC11M109864	2.551027775	https://www.genecards.org/cgi-bin/carddisp.pl?gene=RDX
ADAM9	ADAM Metallopeptidase Domain 9	Protein Coding	Q13443	61	GC08P038996	2.511323929	https://www.genecards.org/cgi-bin/carddisp.pl?gene=ADAM9
TAP1	Transporter 1, ATP Binding Cassette Subfamily B Member	Protein Coding	Q03518	61	GC06M111603	2.318370342	https://www.genecards.org/cgi-bin/carddisp.pl?gene=TAP1
RAB7A	RAB7A, Member RAS Oncogene Family	Protein Coding	P51149	61	GC03P144168	2.232884169	https://www.genecards.org/cgi-bin/carddisp.pl?gene=RAB7A
FKBP1A	FKBP Prolyl Isomerase 1A	Protein Coding	P62942	61	GC20M001369	2.194484234	https://www.genecards.org/cgi-bin/carddisp.pl?gene=FKBP1A
SCNN1B	Sodium Channel Epithelial 1 Subunit Beta	Protein Coding	P51168	61	GC16P023278	2.191186666	https://www.genecards.org/cgi-bin/carddisp.pl?gene=SCNN1B
IRAK4	Interleukin 1 Receptor Associated Kinase 4	Protein Coding	Q9NWZ3	61	GC12P043758	2.098533392	https://www.genecards.org/cgi-bin/carddisp.pl?gene=IRAK4
EPCAM	Epithelial Cell Adhesion Molecule	Protein Coding	P16422	61	GC02P047345	2.073000669	https://www.genecards.org/cgi-bin/carddisp.pl?gene=EPCAM
TSHR	Thyroid Stimulating Hormone Receptor	Protein Coding	P16473	61	GC14P080954	1.99848485	https://www.genecards.org/cgi-bin/carddisp.pl?gene=TSHR
IFNAR2	Interferon Alpha And Beta Receptor Subunit 2	Protein Coding	P48551	61	GC21P033229	1.889498234	https://www.genecards.org/cgi-bin/carddisp.pl?gene=IFNAR2
WNT7A	Wnt Family Member 7A	Protein Coding	O00755	61	GC03M029250	1.886365175	https://www.genecards.org/cgi-bin/carddisp.pl?gene=WNT7A
NCOA3	Nuclear Receptor Coactivator 3	Protein Coding	Q9Y6Q9	61	GC20P047501	1.670959949	https://www.genecards.org/cgi-bin/carddisp.pl?gene=NCOA3
THRA	Thyroid Hormone Receptor Alpha	Protein Coding	P10827	61	GC17P040058	1.645887613	https://www.genecards.org/cgi-bin/carddisp.pl?gene=THRA
NFATC1	Nuclear Factor Of Activated T Cells 1	Protein Coding	O95644	61	GC18P079395	1.598427773	https://www.genecards.org/cgi-bin/carddisp.pl?gene=NFATC1
PLCB3	Phospholipase C Beta 3	Protein Coding	Q01970	61	GC11P064251	1.526082516	https://www.genecards.org/cgi-bin/carddisp.pl?gene=PLCB3
THRB	Thyroid Hormone Receptor Beta	Protein Coding	P10828	61	GC03M024117	1.28315711	https://www.genecards.org/cgi-bin/carddisp.pl?gene=THRB
BLK	BLK Proto-Oncogene, Src Family Tyrosine Kinase	Protein Coding	P51451	61	GC08P011486	1.156289697	https://www.genecards.org/cgi-bin/carddisp.pl?gene=BLK
ZEB2	Zinc Finger E-Box Binding Homeobox 2	Protein Coding	O60315	61	GC02M144384	0.880605698	https://www.genecards.org/cgi-bin/carddisp.pl?gene=ZEB2
SOD2	Superoxide Dismutase 2	Protein Coding	P04179	60	GC06M159669	44.27629089	https://www.genecards.org/cgi-bin/carddisp.pl?gene=SOD2
XDH	Xanthine Dehydrogenase	Protein Coding	P47989	60	GC02M031334	38.1566658	https://www.genecards.org/cgi-bin/carddisp.pl?gene=XDH
CYCS	Cytochrome C, Somatic	Protein Coding	P99999	60	GC07M025118	32.38138962	https://www.genecards.org/cgi-bin/carddisp.pl?gene=CYCS
PARK7	Parkinsonism Associated Deglycase	Protein Coding	Q99497	60	GC01P083149	32.33926773	https://www.genecards.org/cgi-bin/carddisp.pl?gene=PARK7
IL1B	Interleukin 1 Beta	Protein Coding	P01584	60	GC02M112829	29.7677803	https://www.genecards.org/cgi-bin/carddisp.pl?gene=IL1B
RYR2	Ryanodine Receptor 2	Protein Coding	Q92736	60	GC01P237042	29.55355072	https://www.genecards.org/cgi-bin/carddisp.pl?gene=RYR2
PON1	Paraoxonase 1	Protein Coding	P27169	60	GC07M095297	29.26271248	https://www.genecards.org/cgi-bin/carddisp.pl?gene=PON1
INS	Insulin	Protein Coding	P01308	60	GC11M002159	29.2349205	https://www.genecards.org/cgi-bin/carddisp.pl?gene=INS
OGG1	8-Oxoguanine DNA Glycosylase	Protein Coding	O15527	60	GC03P028752	26.2640934	https://www.genecards.org/cgi-bin/carddisp.pl?gene=OGG1
ATF4	Activating Transcription Factor 4	Protein Coding	P18848	60	GC22P039519	25.64456558	https://www.genecards.org/cgi-bin/carddisp.pl?gene=ATF4
PLA2G6	Phospholipase A2 Group VI	Protein Coding	O60733	60	GC22M090050	24.0170536	https://www.genecards.org/cgi-bin/carddisp.pl?gene=PLA2G6
HSF1	Heat Shock Transcription Factor 1	Protein Coding	Q00613	60	GC08P144291	23.80533791	https://www.genecards.org/cgi-bin/carddisp.pl?gene=HSF1
SLC6A4	Solute Carrier Family 6 Member 4	Protein Coding	P31645	60	GC17M030194	23.41588974	https://www.genecards.org/cgi-bin/carddisp.pl?gene=SLC6A4
HSPA1A	Heat Shock Protein Family A (Hsp70) Member 1A	Protein Coding	P0DMV8	60	GC06P190725	21.80269432	https://www.genecards.org/cgi-bin/carddisp.pl?gene=HSPA1A
CYP1A1	Cytochrome P450 Family 1 Subfamily A Member 1	Protein Coding	P04798	60	GC15M074719	21.26264954	https://www.genecards.org/cgi-bin/carddisp.pl?gene=CYP1A1
PPARGC1A	PPARG Coactivator 1 Alpha	Protein Coding	Q9UBK2	60	GC04M023755	21.20104599	https://www.genecards.org/cgi-bin/carddisp.pl?gene=PPARGC1A
PC	Pyruvate Carboxylase	Protein Coding	P11498	60	GC11M066848	20.90371895	https://www.genecards.org/cgi-bin/carddisp.pl?gene=PC
VWF	Von Willebrand Factor	Protein Coding	P04275	60	GC12M036869	20.70464325	https://www.genecards.org/cgi-bin/carddisp.pl?gene=VWF
TYR	Tyrosinase	Protein Coding	P14679	60	GC11P089177	20.35240936	https://www.genecards.org/cgi-bin/carddisp.pl?gene=TYR
CYP1B1	Cytochrome P450 Family 1 Subfamily B Member 1	Protein Coding	Q16678	60	GC02M038066	20.32604218	https://www.genecards.org/cgi-bin/carddisp.pl?gene=CYP1B1
ERN1	Endoplasmic Reticulum To Nucleus Signaling 1	Protein Coding	O75460	60	GC17M064039	19.96776581	https://www.genecards.org/cgi-bin/carddisp.pl?gene=ERN1
KNG1	Kininogen 1	Protein Coding	P01042	60	GC03P186717	19.56704712	https://www.genecards.org/cgi-bin/carddisp.pl?gene=KNG1
ERCC2	ERCC Excision Repair 2, TFIIH Core Complex Helicase Subunit	Protein Coding	P18074	60	GC19M045349	19.33482933	https://www.genecards.org/cgi-bin/carddisp.pl?gene=ERCC2
GCH1	GTP Cyclohydrolase 1	Protein Coding	P30793	60	GC14M054842	18.90424919	https://www.genecards.org/cgi-bin/carddisp.pl?gene=GCH1
TYMP	Thymidine Phosphorylase	Protein Coding	P19971	60	GC22M050525	18.56654167	https://www.genecards.org/cgi-bin/carddisp.pl?gene=TYMP
NCF2	Neutrophil Cytosolic Factor 2	Protein Coding	P19878	60	GC01M187154	18.26136589	https://www.genecards.org/cgi-bin/carddisp.pl?gene=NCF2
CYP2D6	Cytochrome P450 Family 2 Subfamily D Member 6 (Gene/Pseudogene)	Protein Coding	P10635	60	GC22M042126	17.65491104	https://www.genecards.org/cgi-bin/carddisp.pl?gene=CYP2D6
GFAP	Glial Fibrillary Acidic Protein	Protein Coding	P14136	60	GC17M101088	17.50647354	https://www.genecards.org/cgi-bin/carddisp.pl?gene=GFAP
CLU	Clusterin	Protein Coding	P10909	60	GC08M027596	17.48092842	https://www.genecards.org/cgi-bin/carddisp.pl?gene=CLU
KCNJ5	Potassium Inwardly Rectifying Channel Subfamily J Member 5	Protein Coding	P48544	60	GC11P128891	17.38705444	https://www.genecards.org/cgi-bin/carddisp.pl?gene=KCNJ5
MAP2K6	Mitogen-Activated Protein Kinase Kinase 6	Protein Coding	P52564	60	GC17P069414	17.16231728	https://www.genecards.org/cgi-bin/carddisp.pl?gene=MAP2K6
SP1	Sp1 Transcription Factor	Protein Coding	P08047	60	GC12P053380	17.00260735	https://www.genecards.org/cgi-bin/carddisp.pl?gene=SP1
SIRT3	Sirtuin 3	Protein Coding	Q9NTG7	60	GC11M000215	16.97401047	https://www.genecards.org/cgi-bin/carddisp.pl?gene=SIRT3
MAPK11	Mitogen-Activated Protein Kinase 11	Protein Coding	Q15759	60	GC22M050263	16.41646576	https://www.genecards.org/cgi-bin/carddisp.pl?gene=MAPK11
PSAP	Prosaposin	Protein Coding	P07602	60	GC10M071816	16.26501846	https://www.genecards.org/cgi-bin/carddisp.pl?gene=PSAP
COL4A1	Collagen Type IV Alpha 1 Chain	Protein Coding	P02462	60	GC13M110148	16.06578636	https://www.genecards.org/cgi-bin/carddisp.pl?gene=COL4A1
SLC25A4	Solute Carrier Family 25 Member 4	Protein Coding	P12235	60	GC04P185143	15.84332466	https://www.genecards.org/cgi-bin/carddisp.pl?gene=SLC25A4
IDS	Iduronate 2-Sulfatase	Protein Coding	P22304	60	GC0XM149476	15.71896839	https://www.genecards.org/cgi-bin/carddisp.pl?gene=IDS
ERCC3	ERCC Excision Repair 3, TFIIH Core Complex Helicase Subunit	Protein Coding	P19447	60	GC02M127257	15.59558868	https://www.genecards.org/cgi-bin/carddisp.pl?gene=ERCC3
IGF1	Insulin Like Growth Factor 1	Protein Coding	P05019	60	GC12M102395	15.50825787	https://www.genecards.org/cgi-bin/carddisp.pl?gene=IGF1
PAH	Phenylalanine Hydroxylase	Protein Coding	P00439	60	GC12M102836	15.48710823	https://www.genecards.org/cgi-bin/carddisp.pl?gene=PAH
ADAR	Adenosine Deaminase RNA Specific	Protein Coding	P55265	60	GC01M168612	15.33603096	https://www.genecards.org/cgi-bin/carddisp.pl?gene=ADAR
GPX4	Glutathione Peroxidase 4	Protein Coding	P36969	60	GC19P001103	15.22327805	https://www.genecards.org/cgi-bin/carddisp.pl?gene=GPX4
ANGPT1	Angiopoietin 1	Protein Coding	Q15389	60	GC08M107246	15.07508373	https://www.genecards.org/cgi-bin/carddisp.pl?gene=ANGPT1
DNM1L	Dynamin 1 Like	Protein Coding	O00429	60	GC12P032679	14.76001167	https://www.genecards.org/cgi-bin/carddisp.pl?gene=DNM1L
TTN	Titin	Protein Coding	Q8WZ42	60	GC02M178525	14.61958313	https://www.genecards.org/cgi-bin/carddisp.pl?gene=TTN
PDHA1	Pyruvate Dehydrogenase E1 Subunit Alpha 1	Protein Coding	P08559	60	GC0XP019343	14.5952034	https://www.genecards.org/cgi-bin/carddisp.pl?gene=PDHA1
MFN2	Mitofusin 2	Protein Coding	O95140	60	GC01P011980	14.41827011	https://www.genecards.org/cgi-bin/carddisp.pl?gene=MFN2
HSP90B1	Heat Shock Protein 90 Beta Family Member 1	Protein Coding	P14625	60	GC12P103930	14.29450703	https://www.genecards.org/cgi-bin/carddisp.pl?gene=HSP90B1
VCL	Vinculin	Protein Coding	P18206	60	GC10P073995	13.91656113	https://www.genecards.org/cgi-bin/carddisp.pl?gene=VCL
TTR	Transthyretin	Protein Coding	P02766	60	GC18P031557	13.86780548	https://www.genecards.org/cgi-bin/carddisp.pl?gene=TTR
LOX	Lysyl Oxidase	Protein Coding	P28300	60	GC05M122063	13.82266521	https://www.genecards.org/cgi-bin/carddisp.pl?gene=LOX
WRN	WRN RecQ Like Helicase	Protein Coding	Q14191	60	GC08P031033	13.68887806	https://www.genecards.org/cgi-bin/carddisp.pl?gene=WRN
PGD	Phosphogluconate Dehydrogenase	Protein Coding	P52209	60	GC01P010398	13.38066959	https://www.genecards.org/cgi-bin/carddisp.pl?gene=PGD
MAPK13	Mitogen-Activated Protein Kinase 13	Protein Coding	O15264	60	GC06P190828	13.35035133	https://www.genecards.org/cgi-bin/carddisp.pl?gene=MAPK13
FUCA1	Alpha-L-Fucosidase 1	Protein Coding	P04066	60	GC01M023845	13.09662056	https://www.genecards.org/cgi-bin/carddisp.pl?gene=FUCA1
DES	Desmin	Protein Coding	P17661	60	GC02P219418	12.97942162	https://www.genecards.org/cgi-bin/carddisp.pl?gene=DES
AKR1B1	Aldo-Keto Reductase Family 1 Member B	Protein Coding	P15121	60	GC07M134442	12.9753685	https://www.genecards.org/cgi-bin/carddisp.pl?gene=AKR1B1
PRF1	Perforin 1	Protein Coding	P14222	60	GC10M070597	12.84784889	https://www.genecards.org/cgi-bin/carddisp.pl?gene=PRF1
OGDH	Oxoglutarate Dehydrogenase	Protein Coding	Q02218	60	GC07P044606	12.79684162	https://www.genecards.org/cgi-bin/carddisp.pl?gene=OGDH
MYH7	Myosin Heavy Chain 7	Protein Coding	P12883	60	GC14M023412	12.77642632	https://www.genecards.org/cgi-bin/carddisp.pl?gene=MYH7
ALDH7A1	Aldehyde Dehydrogenase 7 Family Member A1	Protein Coding	P49419	60	GC05M126541	12.7549324	https://www.genecards.org/cgi-bin/carddisp.pl?gene=ALDH7A1
CPS1	Carbamoyl-Phosphate Synthase 1	Protein Coding	P31327	60	GC02P210477	12.68161106	https://www.genecards.org/cgi-bin/carddisp.pl?gene=CPS1
PRKAB1	Protein Kinase AMP-Activated Non-Catalytic Subunit Beta 1	Protein Coding	Q9Y478	60	GC12P119667	12.45258713	https://www.genecards.org/cgi-bin/carddisp.pl?gene=PRKAB1
SIRT2	Sirtuin 2	Protein Coding	Q8IXJ6	60	GC19M038878	12.42803383	https://www.genecards.org/cgi-bin/carddisp.pl?gene=SIRT2
PDP1	Pyruvate Dehydrogenase Phosphatase Catalytic Subunit 1	Protein Coding	Q9P0J1	60	GC08P093857	12.28813267	https://www.genecards.org/cgi-bin/carddisp.pl?gene=PDP1
MAPK12	Mitogen-Activated Protein Kinase 12	Protein Coding	P53778	60	GC22M088568	12.21159363	https://www.genecards.org/cgi-bin/carddisp.pl?gene=MAPK12
CUL3	Cullin 3	Protein Coding	Q13618	60	GC02M224470	12.05147934	https://www.genecards.org/cgi-bin/carddisp.pl?gene=CUL3
OXTR	Oxytocin Receptor	Protein Coding	P30559	60	GC03M008767	11.96841621	https://www.genecards.org/cgi-bin/carddisp.pl?gene=OXTR
PPARD	Peroxisome Proliferator Activated Receptor Delta	Protein Coding	Q03181	60	GC06P190816	11.88920116	https://www.genecards.org/cgi-bin/carddisp.pl?gene=PPARD
HPRT1	Hypoxanthine Phosphoribosyltransferase 1	Protein Coding	P00492	60	GC0XP134460	11.88279724	https://www.genecards.org/cgi-bin/carddisp.pl?gene=HPRT1
PYGM	Glycogen Phosphorylase, Muscle Associated	Protein Coding	P11217	60	GC11M064746	11.8672142	https://www.genecards.org/cgi-bin/carddisp.pl?gene=PYGM
BMP7	Bone Morphogenetic Protein 7	Protein Coding	P18075	60	GC20M057168	11.84967232	https://www.genecards.org/cgi-bin/carddisp.pl?gene=BMP7
GLUL	Glutamate-Ammonia Ligase	Protein Coding	P15104	60	GC01M182378	11.83271217	https://www.genecards.org/cgi-bin/carddisp.pl?gene=GLUL
TPM1	Tropomyosin 1	Protein Coding	P09493	60	GC15P209649	11.77610874	https://www.genecards.org/cgi-bin/carddisp.pl?gene=TPM1
MTR	5-Methyltetrahydrofolate-Homocysteine Methyltransferase	Protein Coding	Q99707	60	GC01P236795	11.65587616	https://www.genecards.org/cgi-bin/carddisp.pl?gene=MTR
SLC12A1	Solute Carrier Family 12 Member 1	Protein Coding	Q13621	60	GC15P201800	11.52677345	https://www.genecards.org/cgi-bin/carddisp.pl?gene=SLC12A1
PCCB	Propionyl-CoA Carboxylase Subunit Beta	Protein Coding	P05166	60	GC03P136250	11.51937485	https://www.genecards.org/cgi-bin/carddisp.pl?gene=PCCB
IFIH1	Interferon Induced With Helicase C Domain 1	Protein Coding	Q9BYX4	60	GC02M162267	11.51714706	https://www.genecards.org/cgi-bin/carddisp.pl?gene=IFIH1
SCARB1	Scavenger Receptor Class B Member 1	Protein Coding	Q8WTV0	60	GC12M124776	11.49160004	https://www.genecards.org/cgi-bin/carddisp.pl?gene=SCARB1
VHL	Von Hippel-Lindau Tumor Suppressor	Protein Coding	P40337	60	GC03P028787	11.46373081	https://www.genecards.org/cgi-bin/carddisp.pl?gene=VHL
ACHE	Acetylcholinesterase (Yt Blood Group)	Protein Coding	P22303	60	GC07M100889	11.45079613	https://www.genecards.org/cgi-bin/carddisp.pl?gene=ACHE
TRPA1	Transient Receptor Potential Cation Channel Subfamily A Member 1	Protein Coding	O75762	60	GC08M072019	11.3906517	https://www.genecards.org/cgi-bin/carddisp.pl?gene=TRPA1
TGFB3	Transforming Growth Factor Beta 3	Protein Coding	P10600	60	GC14M075958	11.29324913	https://www.genecards.org/cgi-bin/carddisp.pl?gene=TGFB3
IRS1	Insulin Receptor Substrate 1	Protein Coding	P35568	60	GC02M226731	11.28043652	https://www.genecards.org/cgi-bin/carddisp.pl?gene=IRS1
HTR2A	5-Hydroxytryptamine Receptor 2A	Protein Coding	P28223	60	GC13M046831	11.24386024	https://www.genecards.org/cgi-bin/carddisp.pl?gene=HTR2A
F9	Coagulation Factor IX	Protein Coding	P00740	60	GC0XP139530	11.22995567	https://www.genecards.org/cgi-bin/carddisp.pl?gene=F9
CAPN3	Calpain 3	Protein Coding	P20807	60	GC15P042359	11.18523407	https://www.genecards.org/cgi-bin/carddisp.pl?gene=CAPN3
HMGCR	3-Hydroxy-3-Methylglutaryl-CoA Reductase	Protein Coding	P04035	60	GC05P075336	11.0499258	https://www.genecards.org/cgi-bin/carddisp.pl?gene=HMGCR
OAT	Ornithine Aminotransferase	Protein Coding	P04181	60	GC10M124397	10.97416115	https://www.genecards.org/cgi-bin/carddisp.pl?gene=OAT
CYP27B1	Cytochrome P450 Family 27 Subfamily B Member 1	Protein Coding	O15528	60	GC12M060753	10.71524143	https://www.genecards.org/cgi-bin/carddisp.pl?gene=CYP27B1
CASP4	Caspase 4	Protein Coding	P49662	60	GC11M104942	10.71063328	https://www.genecards.org/cgi-bin/carddisp.pl?gene=CASP4
PCCA	Propionyl-CoA Carboxylase Subunit Alpha	Protein Coding	P05165	60	GC13P100089	10.57796764	https://www.genecards.org/cgi-bin/carddisp.pl?gene=PCCA
JUP	Junction Plakoglobin	Protein Coding	P14923	60	GC17M041754	10.54448128	https://www.genecards.org/cgi-bin/carddisp.pl?gene=JUP
TNNT2	Troponin T2, Cardiac Type	Protein Coding	P45379	60	GC01M201359	10.51517296	https://www.genecards.org/cgi-bin/carddisp.pl?gene=TNNT2
FANCC	FA Complementation Group C	Protein Coding	Q00597	60	GC09M095099	10.45112514	https://www.genecards.org/cgi-bin/carddisp.pl?gene=FANCC
ALDH1A1	Aldehyde Dehydrogenase 1 Family Member A1	Protein Coding	P00352	60	GC09M072900	10.43416882	https://www.genecards.org/cgi-bin/carddisp.pl?gene=ALDH1A1
MIF	Macrophage Migration Inhibitory Factor	Protein Coding	P14174	60	GC22P023894	10.40929222	https://www.genecards.org/cgi-bin/carddisp.pl?gene=MIF
AHR	Aryl Hydrocarbon Receptor	Protein Coding	P35869	60	GC07P016916	10.33272743	https://www.genecards.org/cgi-bin/carddisp.pl?gene=AHR
FASLG	Fas Ligand	Protein Coding	P48023	60	GC01P172659	10.32434082	https://www.genecards.org/cgi-bin/carddisp.pl?gene=FASLG
NAMPT	Nicotinamide Phosphoribosyltransferase	Protein Coding	P43490	60	GC07M106248	10.24830627	https://www.genecards.org/cgi-bin/carddisp.pl?gene=NAMPT
MDH2	Malate Dehydrogenase 2	Protein Coding	P40926	60	GC07P076048	10.18260193	https://www.genecards.org/cgi-bin/carddisp.pl?gene=MDH2
CYP19A1	Cytochrome P450 Family 19 Subfamily A Member 1	Protein Coding	P11511	60	GC15M051208	10.01915836	https://www.genecards.org/cgi-bin/carddisp.pl?gene=CYP19A1
RPA1	Replication Protein A1	Protein Coding	P27694	60	GC17P001829	9.867750168	https://www.genecards.org/cgi-bin/carddisp.pl?gene=RPA1
AQP1	Aquaporin 1 (Colton Blood Group)	Protein Coding	P29972	60	GC07P030911	9.811256409	https://www.genecards.org/cgi-bin/carddisp.pl?gene=AQP1
BRCA2	BRCA2 DNA Repair Associated	Protein Coding	P51587	60	GC13P032315	9.789121628	https://www.genecards.org/cgi-bin/carddisp.pl?gene=BRCA2
CFI	Complement Factor I	Protein Coding	P05156	60	GC04M109732	9.788542747	https://www.genecards.org/cgi-bin/carddisp.pl?gene=CFI
GLDC	Glycine Decarboxylase	Protein Coding	P23378	60	GC09M006522	9.762928009	https://www.genecards.org/cgi-bin/carddisp.pl?gene=GLDC
FOXP3	Forkhead Box P3	Protein Coding	Q9BZS1	60	GC0XM049250	9.74984169	https://www.genecards.org/cgi-bin/carddisp.pl?gene=FOXP3
APAF1	Apoptotic Peptidase Activating Factor 1	Protein Coding	O14727	60	GC12P098645	9.714593887	https://www.genecards.org/cgi-bin/carddisp.pl?gene=APAF1
IKBKG	Inhibitor Of Nuclear Factor Kappa B Kinase Regulatory Subunit Gamma	Protein Coding	Q9Y6K9	60	GC0XP154541	9.589925766	https://www.genecards.org/cgi-bin/carddisp.pl?gene=IKBKG
CDH5	Cadherin 5	Protein Coding	P33151	60	GC16P066366	9.589633942	https://www.genecards.org/cgi-bin/carddisp.pl?gene=CDH5
GABBR2	Gamma-Aminobutyric Acid Type B Receptor Subunit 2	Protein Coding	O75899	60	GC09M098288	9.554530144	https://www.genecards.org/cgi-bin/carddisp.pl?gene=GABBR2
GRB2	Growth Factor Receptor Bound Protein 2	Protein Coding	P62993	60	GC17M075318	9.466089249	https://www.genecards.org/cgi-bin/carddisp.pl?gene=GRB2
DHCR7	7-Dehydrocholesterol Reductase	Protein Coding	Q9UBM7	60	GC11M143165	9.443264008	https://www.genecards.org/cgi-bin/carddisp.pl?gene=DHCR7
CYP2C8	Cytochrome P450 Family 2 Subfamily C Member 8	Protein Coding	P10632	60	GC10M095038	9.400875092	https://www.genecards.org/cgi-bin/carddisp.pl?gene=CYP2C8
KCNMA1	Potassium Calcium-Activated Channel Subfamily M Alpha 1	Protein Coding	Q12791	60	GC10M076869	9.349683762	https://www.genecards.org/cgi-bin/carddisp.pl?gene=KCNMA1
ANXA2	Annexin A2	Protein Coding	P07355	60	GC15M060347	9.235499382	https://www.genecards.org/cgi-bin/carddisp.pl?gene=ANXA2
NPHS1	NPHS1 Adhesion Molecule, Nephrin	Protein Coding	O60500	60	GC19M035825	9.209320068	https://www.genecards.org/cgi-bin/carddisp.pl?gene=NPHS1
SLC2A4	Solute Carrier Family 2 Member 4	Protein Coding	P14672	60	GC17P164123	9.142148972	https://www.genecards.org/cgi-bin/carddisp.pl?gene=SLC2A4
IL1R1	Interleukin 1 Receptor Type 1	Protein Coding	P14778	60	GC02P102136	9.141935349	https://www.genecards.org/cgi-bin/carddisp.pl?gene=IL1R1
FYN	FYN Proto-Oncogene, Src Family Tyrosine Kinase	Protein Coding	P06241	60	GC06M111660	9.133127213	https://www.genecards.org/cgi-bin/carddisp.pl?gene=FYN
CAPN2	Calpain 2	Protein Coding	P17655	60	GC01P223701	9.102487564	https://www.genecards.org/cgi-bin/carddisp.pl?gene=CAPN2
PLA2G2A	Phospholipase A2 Group IIA	Protein Coding	P14555	60	GC01M019975	9.022275925	https://www.genecards.org/cgi-bin/carddisp.pl?gene=PLA2G2A
ODC1	Ornithine Decarboxylase 1	Protein Coding	P11926	60	GC02M010432	8.995792389	https://www.genecards.org/cgi-bin/carddisp.pl?gene=ODC1
ACTA2	Actin Alpha 2, Smooth Muscle	Protein Coding	P62736	60	GC10M088935	8.96109581	https://www.genecards.org/cgi-bin/carddisp.pl?gene=ACTA2
NME1	NME/NM23 Nucleoside Diphosphate Kinase 1	Protein Coding	P15531	60	GC17P165542	8.951111794	https://www.genecards.org/cgi-bin/carddisp.pl?gene=NME1
ADCY5	Adenylate Cyclase 5	Protein Coding	O95622	60	GC03M123282	8.932922363	https://www.genecards.org/cgi-bin/carddisp.pl?gene=ADCY5
MAT2A	Methionine Adenosyltransferase 2A	Protein Coding	P31153	60	GC02P100386	8.907543182	https://www.genecards.org/cgi-bin/carddisp.pl?gene=MAT2A
KL	Klotho	Protein Coding	Q9UEF7	60	GC13P033016	8.899162292	https://www.genecards.org/cgi-bin/carddisp.pl?gene=KL
ATP1A3	ATPase Na+/K+ Transporting Subunit Alpha 3	Protein Coding	P13637	60	GC19M041966	8.871230125	https://www.genecards.org/cgi-bin/carddisp.pl?gene=ATP1A3
NOD2	Nucleotide Binding Oligomerization Domain Containing 2	Protein Coding	Q9HC29	60	GC16P050693	8.823625565	https://www.genecards.org/cgi-bin/carddisp.pl?gene=NOD2
HCN4	Hyperpolarization Activated Cyclic Nucleotide Gated Potassium Channel 4	Protein Coding	Q9Y3Q4	60	GC15M073319	8.763493538	https://www.genecards.org/cgi-bin/carddisp.pl?gene=HCN4
KCNJ1	Potassium Inwardly Rectifying Channel Subfamily J Member 1	Protein Coding	P48048	60	GC11M144015	8.719268799	https://www.genecards.org/cgi-bin/carddisp.pl?gene=KCNJ1
HSPG2	Heparan Sulfate Proteoglycan 2	Protein Coding	P98160	60	GC01M021822	8.701640129	https://www.genecards.org/cgi-bin/carddisp.pl?gene=HSPG2
VRK1	VRK Serine/Threonine Kinase 1	Protein Coding	Q99986	60	GC14P096797	8.619628906	https://www.genecards.org/cgi-bin/carddisp.pl?gene=VRK1
EPHA3	EPH Receptor A3	Protein Coding	P29320	60	GC03P089077	8.60868454	https://www.genecards.org/cgi-bin/carddisp.pl?gene=EPHA3
CACNA1A	Calcium Voltage-Gated Channel Subunit Alpha1 A	Protein Coding	O00555	60	GC19M013206	8.576038361	https://www.genecards.org/cgi-bin/carddisp.pl?gene=CACNA1A
CYP24A1	Cytochrome P450 Family 24 Subfamily A Member 1	Protein Coding	Q07973	60	GC20M054153	8.5408535	https://www.genecards.org/cgi-bin/carddisp.pl?gene=CYP24A1
F8	Coagulation Factor VIII	Protein Coding	P00451	60	GC0XM154835	8.531416893	https://www.genecards.org/cgi-bin/carddisp.pl?gene=F8
FGF1	Fibroblast Growth Factor 1	Protein Coding	P05230	60	GC05M142555	8.508588791	https://www.genecards.org/cgi-bin/carddisp.pl?gene=FGF1
NF1	Neurofibromin 1	Protein Coding	P21359	60	GC17P031094	8.448928833	https://www.genecards.org/cgi-bin/carddisp.pl?gene=NF1
FECH	Ferrochelatase	Protein Coding	P22830	60	GC18M057544	8.409481049	https://www.genecards.org/cgi-bin/carddisp.pl?gene=FECH
RUNX2	RUNX Family Transcription Factor 2	Protein Coding	Q13950	60	GC06P190902	8.352235794	https://www.genecards.org/cgi-bin/carddisp.pl?gene=RUNX2
ADAMTS13	ADAM Metallopeptidase With Thrombospondin Type 1 Motif 13	Protein Coding	Q76LX8	60	GC09P133414	8.292383194	https://www.genecards.org/cgi-bin/carddisp.pl?gene=ADAMTS13
KLF4	KLF Transcription Factor 4	Protein Coding	O43474	60	GC09M107484	8.286617279	https://www.genecards.org/cgi-bin/carddisp.pl?gene=KLF4
CDK1	Cyclin Dependent Kinase 1	Protein Coding	P06493	60	GC10P060772	8.267213821	https://www.genecards.org/cgi-bin/carddisp.pl?gene=CDK1
SCN10A	Sodium Voltage-Gated Channel Alpha Subunit 10	Protein Coding	Q9Y5Y9	60	GC03M038889	8.247961998	https://www.genecards.org/cgi-bin/carddisp.pl?gene=SCN10A
MVK	Mevalonate Kinase	Protein Coding	Q03426	60	GC12P109573	8.208435059	https://www.genecards.org/cgi-bin/carddisp.pl?gene=MVK
PIK3C2A	Phosphatidylinositol-4-Phosphate 3-Kinase Catalytic Subunit Type 2 Alpha	Protein Coding	O00443	60	GC11M018212	8.188154221	https://www.genecards.org/cgi-bin/carddisp.pl?gene=PIK3C2A
USP9X	Ubiquitin Specific Peptidase 9 X-Linked	Protein Coding	Q93008	60	GC0XP041085	8.113051414	https://www.genecards.org/cgi-bin/carddisp.pl?gene=USP9X
SORD	Sorbitol Dehydrogenase	Protein Coding	Q00796	60	GC15P045023	7.962566853	https://www.genecards.org/cgi-bin/carddisp.pl?gene=SORD
TGM2	Transglutaminase 2	Protein Coding	P21980	60	GC20M038127	7.961946487	https://www.genecards.org/cgi-bin/carddisp.pl?gene=TGM2
CD8A	CD8 Subunit Alpha	Protein Coding	P01732	60	GC02M086784	7.91044426	https://www.genecards.org/cgi-bin/carddisp.pl?gene=CD8A
FBN1	Fibrillin 1	Protein Coding	P35555	60	GC15M048408	7.892111778	https://www.genecards.org/cgi-bin/carddisp.pl?gene=FBN1
SCN1A	Sodium Voltage-Gated Channel Alpha Subunit 1	Protein Coding	P35498	60	GC02M165989	7.612764359	https://www.genecards.org/cgi-bin/carddisp.pl?gene=SCN1A
L1CAM	L1 Cell Adhesion Molecule	Protein Coding	P32004	60	GC0XM153864	7.56478548	https://www.genecards.org/cgi-bin/carddisp.pl?gene=L1CAM
COL1A2	Collagen Type I Alpha 2 Chain	Protein Coding	P08123	60	GC07P094394	7.52142477	https://www.genecards.org/cgi-bin/carddisp.pl?gene=COL1A2
YY1	YY1 Transcription Factor	Protein Coding	P25490	60	GC14P100238	7.490311623	https://www.genecards.org/cgi-bin/carddisp.pl?gene=YY1
GALK1	Galactokinase 1	Protein Coding	P51570	60	GC17M075751	7.47670269	https://www.genecards.org/cgi-bin/carddisp.pl?gene=GALK1
HNRNPA1	Heterogeneous Nuclear Ribonucleoprotein A1	Protein Coding	P09651	60	GC12P054280	7.329112053	https://www.genecards.org/cgi-bin/carddisp.pl?gene=HNRNPA1
CTSA	Cathepsin A	Protein Coding	P10619	60	GC20P045890	7.324292183	https://www.genecards.org/cgi-bin/carddisp.pl?gene=CTSA
HEXB	Hexosaminidase Subunit Beta	Protein Coding	P07686	60	GC05P074640	7.22112751	https://www.genecards.org/cgi-bin/carddisp.pl?gene=HEXB
SGSH	N-Sulfoglucosamine Sulfohydrolase	Protein Coding	P51688	60	GC17M101950	7.217746735	https://www.genecards.org/cgi-bin/carddisp.pl?gene=SGSH
PIN1	Peptidylprolyl Cis/Trans Isomerase, NIMA-Interacting 1	Protein Coding	Q13526	60	GC19P009835	7.122539043	https://www.genecards.org/cgi-bin/carddisp.pl?gene=PIN1
FLNB	Filamin B	Protein Coding	O75369	60	GC03P058008	7.076692581	https://www.genecards.org/cgi-bin/carddisp.pl?gene=FLNB
MPL	MPL Proto-Oncogene, Thrombopoietin Receptor	Protein Coding	P40238	60	GC01P043337	7.060541153	https://www.genecards.org/cgi-bin/carddisp.pl?gene=MPL
GRN	Granulin Precursor	Protein Coding	P28799	60	GC17P044345	6.94025135	https://www.genecards.org/cgi-bin/carddisp.pl?gene=GRN
TAB2	TGF-Beta Activated Kinase 1 (MAP3K7) Binding Protein 2	Protein Coding	Q9NYJ8	60	GC06P192356	6.934515953	https://www.genecards.org/cgi-bin/carddisp.pl?gene=TAB2
LIG4	DNA Ligase 4	Protein Coding	P49917	60	GC13M108207	6.843121529	https://www.genecards.org/cgi-bin/carddisp.pl?gene=LIG4
IL2RG	Interleukin 2 Receptor Subunit Gamma	Protein Coding	P31785	60	GC0XM071137	6.836799622	https://www.genecards.org/cgi-bin/carddisp.pl?gene=IL2RG
AHCY	Adenosylhomocysteinase	Protein Coding	P23526	60	GC20M037719	6.814977646	https://www.genecards.org/cgi-bin/carddisp.pl?gene=AHCY
SLC11A2	Solute Carrier Family 11 Member 2	Protein Coding	P49281	60	GC12M050952	6.804682732	https://www.genecards.org/cgi-bin/carddisp.pl?gene=SLC11A2
KITLG	KIT Ligand	Protein Coding	P21583	60	GC12M088492	6.755429268	https://www.genecards.org/cgi-bin/carddisp.pl?gene=KITLG
EIF4A1	Eukaryotic Translation Initiation Factor 4A1	Protein Coding	P60842	60	GC17P007572	6.741077423	https://www.genecards.org/cgi-bin/carddisp.pl?gene=EIF4A1
ENO2	Enolase 2	Protein Coding	P09104	60	GC12P006913	6.702770233	https://www.genecards.org/cgi-bin/carddisp.pl?gene=ENO2
WT1	WT1 Transcription Factor	Protein Coding	P19544	60	GC11M032365	6.682398796	https://www.genecards.org/cgi-bin/carddisp.pl?gene=WT1
VEGFC	Vascular Endothelial Growth Factor C	Protein Coding	P49767	60	GC04M176683	6.680826187	https://www.genecards.org/cgi-bin/carddisp.pl?gene=VEGFC
ARSB	Arylsulfatase B	Protein Coding	P15848	60	GC05M078777	6.598832607	https://www.genecards.org/cgi-bin/carddisp.pl?gene=ARSB
ADORA2A	Adenosine A2a Receptor	Protein Coding	P29274	60	GC22P024417	6.577922821	https://www.genecards.org/cgi-bin/carddisp.pl?gene=ADORA2A
DUSP6	Dual Specificity Phosphatase 6	Protein Coding	Q16828	60	GC12M089347	6.568468571	https://www.genecards.org/cgi-bin/carddisp.pl?gene=DUSP6
ARAF	A-Raf Proto-Oncogene, Serine/Threonine Kinase	Protein Coding	P10398	60	GC0XP061587	6.488718033	https://www.genecards.org/cgi-bin/carddisp.pl?gene=ARAF
NR1H4	Nuclear Receptor Subfamily 1 Group H Member 4	Protein Coding	Q96RI1	60	GC12P100473	6.483215809	https://www.genecards.org/cgi-bin/carddisp.pl?gene=NR1H4
PRKCH	Protein Kinase C Eta	Protein Coding	P24723	60	GC14P061187	6.311488628	https://www.genecards.org/cgi-bin/carddisp.pl?gene=PRKCH
P2RX7	Purinergic Receptor P2X 7	Protein Coding	Q99572	60	GC12P140359	6.29349184	https://www.genecards.org/cgi-bin/carddisp.pl?gene=P2RX7
COL3A1	Collagen Type III Alpha 1 Chain	Protein Coding	P02461	60	GC02P188974	6.276065826	https://www.genecards.org/cgi-bin/carddisp.pl?gene=COL3A1
ITGAL	Integrin Subunit Alpha L	Protein Coding	P20701	60	GC16P030472	6.26147747	https://www.genecards.org/cgi-bin/carddisp.pl?gene=ITGAL
YWHAG	Tyrosine 3-Monooxygenase/Tryptophan 5-Monooxygenase Activation Protein Gamma	Protein Coding	P61981	60	GC07M082147	6.248822212	https://www.genecards.org/cgi-bin/carddisp.pl?gene=YWHAG
SLC18A2	Solute Carrier Family 18 Member A2	Protein Coding	Q05940	60	GC10P117241	6.246681213	https://www.genecards.org/cgi-bin/carddisp.pl?gene=SLC18A2
MC1R	Melanocortin 1 Receptor	Protein Coding	Q01726	60	GC16P089912	6.246494293	https://www.genecards.org/cgi-bin/carddisp.pl?gene=MC1R
CCNB1	Cyclin B1	Protein Coding	P14635	60	GC05P069167	6.189010143	https://www.genecards.org/cgi-bin/carddisp.pl?gene=CCNB1
ENG	Endoglin	Protein Coding	P17813	60	GC09M132959	6.188680172	https://www.genecards.org/cgi-bin/carddisp.pl?gene=ENG
YWHAQ	Tyrosine 3-Monooxygenase/Tryptophan 5-Monooxygenase Activation Protein Theta	Protein Coding	P27348	60	GC02M009583	6.175543308	https://www.genecards.org/cgi-bin/carddisp.pl?gene=YWHAQ
NGFR	Nerve Growth Factor Receptor	Protein Coding	P08138	60	GC17P049495	6.147010803	https://www.genecards.org/cgi-bin/carddisp.pl?gene=NGFR
GLP1R	Glucagon Like Peptide 1 Receptor	Protein Coding	P43220	60	GC06P039048	6.144851208	https://www.genecards.org/cgi-bin/carddisp.pl?gene=GLP1R
SLC16A1	Solute Carrier Family 16 Member 1	Protein Coding	P53985	60	GC01M113172	6.13547802	https://www.genecards.org/cgi-bin/carddisp.pl?gene=SLC16A1
XPO1	Exportin 1	Protein Coding	O14980	60	GC02M061476	6.107079506	https://www.genecards.org/cgi-bin/carddisp.pl?gene=XPO1
CEBPA	CCAAT Enhancer Binding Protein Alpha	Protein Coding	P49715	60	GC19M033299	6.090577126	https://www.genecards.org/cgi-bin/carddisp.pl?gene=CEBPA
NR4A1	Nuclear Receptor Subfamily 4 Group A Member 1	Protein Coding	P22736	60	GC12P052022	6.069746017	https://www.genecards.org/cgi-bin/carddisp.pl?gene=NR4A1
KLK3	Kallikrein Related Peptidase 3	Protein Coding	P07288	60	GC19P050854	6.014590263	https://www.genecards.org/cgi-bin/carddisp.pl?gene=KLK3
ACSL1	Acyl-CoA Synthetase Long Chain Family Member 1	Protein Coding	P33121	60	GC04M184755	6.00095129	https://www.genecards.org/cgi-bin/carddisp.pl?gene=ACSL1
PDK1	Pyruvate Dehydrogenase Kinase 1	Protein Coding	Q15118	60	GC02P172555	5.971716881	https://www.genecards.org/cgi-bin/carddisp.pl?gene=PDK1
CD79A	CD79a Molecule	Protein Coding	P11912	60	GC19P041877	5.840307713	https://www.genecards.org/cgi-bin/carddisp.pl?gene=CD79A
ACTG1	Actin Gamma 1	Protein Coding	P63261	60	GC17M081509	5.823568821	https://www.genecards.org/cgi-bin/carddisp.pl?gene=ACTG1
ANXA1	Annexin A1	Protein Coding	P04083	60	GC09P073151	5.749840736	https://www.genecards.org/cgi-bin/carddisp.pl?gene=ANXA1
GATA6	GATA Binding Protein 6	Protein Coding	Q92908	60	GC18P022169	5.746380806	https://www.genecards.org/cgi-bin/carddisp.pl?gene=GATA6
MMP7	Matrix Metallopeptidase 7	Protein Coding	P09237	60	GC11M143590	5.674309731	https://www.genecards.org/cgi-bin/carddisp.pl?gene=MMP7
RPL11	Ribosomal Protein L11	Protein Coding	P62913	60	GC01P023691	5.664566994	https://www.genecards.org/cgi-bin/carddisp.pl?gene=RPL11
DCN	Decorin	Protein Coding	P07585	60	GC12M091140	5.659547806	https://www.genecards.org/cgi-bin/carddisp.pl?gene=DCN
PPM1D	Protein Phosphatase, Mg2+/Mn2+ Dependent 1D	Protein Coding	O15297	60	GC17P060600	5.638663292	https://www.genecards.org/cgi-bin/carddisp.pl?gene=PPM1D
ABCC6	ATP Binding Cassette Subfamily C Member 6	Protein Coding	O95255	60	GC16M052674	5.533951759	https://www.genecards.org/cgi-bin/carddisp.pl?gene=ABCC6
UBE2I	Ubiquitin Conjugating Enzyme E2 I	Protein Coding	P63279	60	GC16P128010	5.532869816	https://www.genecards.org/cgi-bin/carddisp.pl?gene=UBE2I
SMC1A	Structural Maintenance Of Chromosomes 1A	Protein Coding	Q14683	60	GC0XM053374	5.532626152	https://www.genecards.org/cgi-bin/carddisp.pl?gene=SMC1A
MCM4	Minichromosome Maintenance Complex Component 4	Protein Coding	P33991	60	GC08P047975	5.521067619	https://www.genecards.org/cgi-bin/carddisp.pl?gene=MCM4
CACNA1D	Calcium Voltage-Gated Channel Subunit Alpha1 D	Protein Coding	Q01668	60	GC03P053328	5.500278473	https://www.genecards.org/cgi-bin/carddisp.pl?gene=CACNA1D
AQP2	Aquaporin 2	Protein Coding	P41181	60	GC12P049950	5.488679409	https://www.genecards.org/cgi-bin/carddisp.pl?gene=AQP2
TFAP2A	Transcription Factor AP-2 Alpha	Protein Coding	P05549	60	GC06M010393	5.468730927	https://www.genecards.org/cgi-bin/carddisp.pl?gene=TFAP2A
KCNN4	Potassium Calcium-Activated Channel Subfamily N Member 4	Protein Coding	O15554	60	GC19M112612	5.460690498	https://www.genecards.org/cgi-bin/carddisp.pl?gene=KCNN4
FOXA2	Forkhead Box A2	Protein Coding	Q9Y261	60	GC20M022581	5.458749294	https://www.genecards.org/cgi-bin/carddisp.pl?gene=FOXA2
MCM2	Minichromosome Maintenance Complex Component 2	Protein Coding	P49736	60	GC03P127598	5.423104286	https://www.genecards.org/cgi-bin/carddisp.pl?gene=MCM2
PPP2R1A	Protein Phosphatase 2 Scaffold Subunit Aalpha	Protein Coding	P30153	60	GC19P162556	5.417358398	https://www.genecards.org/cgi-bin/carddisp.pl?gene=PPP2R1A
MYH9	Myosin Heavy Chain 9	Protein Coding	P35579	60	GC22M036281	5.369373798	https://www.genecards.org/cgi-bin/carddisp.pl?gene=MYH9
CAMK4	Calcium/Calmodulin Dependent Protein Kinase IV	Protein Coding	Q16566	60	GC05P111223	5.347824574	https://www.genecards.org/cgi-bin/carddisp.pl?gene=CAMK4
TPT1	Tumor Protein, Translationally-Controlled 1	Protein Coding	P13693	60	GC13M045333	5.340305328	https://www.genecards.org/cgi-bin/carddisp.pl?gene=TPT1
SLC6A2	Solute Carrier Family 6 Member 2	Protein Coding	P23975	60	GC16P129458	5.313038349	https://www.genecards.org/cgi-bin/carddisp.pl?gene=SLC6A2
YWHAB	Tyrosine 3-Monooxygenase/Tryptophan 5-Monooxygenase Activation Protein Beta	Protein Coding	P31946	60	GC20P044885	5.302650452	https://www.genecards.org/cgi-bin/carddisp.pl?gene=YWHAB
MMP8	Matrix Metallopeptidase 8	Protein Coding	P22894	60	GC11M143591	5.249236584	https://www.genecards.org/cgi-bin/carddisp.pl?gene=MMP8
GNAI1	G Protein Subunit Alpha I1	Protein Coding	P63096	60	GC07P098145	5.238704205	https://www.genecards.org/cgi-bin/carddisp.pl?gene=GNAI1
ADCY1	Adenylate Cyclase 1	Protein Coding	Q08828	60	GC07P045585	5.218639374	https://www.genecards.org/cgi-bin/carddisp.pl?gene=ADCY1
GGCX	Gamma-Glutamyl Carboxylase	Protein Coding	P38435	60	GC02M085544	5.143146515	https://www.genecards.org/cgi-bin/carddisp.pl?gene=GGCX
PTGER2	Prostaglandin E Receptor 2	Protein Coding	P43116	60	GC14P052314	5.008336067	https://www.genecards.org/cgi-bin/carddisp.pl?gene=PTGER2
GRM5	Glutamate Metabotropic Receptor 5	Protein Coding	P41594	60	GC11M088504	4.960102081	https://www.genecards.org/cgi-bin/carddisp.pl?gene=GRM5
UBE3A	Ubiquitin Protein Ligase E3A	Protein Coding	Q05086	60	GC15M025333	4.937093258	https://www.genecards.org/cgi-bin/carddisp.pl?gene=UBE3A
INPP5D	Inositol Polyphosphate-5-Phosphatase D	Protein Coding	Q92835	60	GC02P233059	4.919110298	https://www.genecards.org/cgi-bin/carddisp.pl?gene=INPP5D
ST14	ST14 Transmembrane Serine Protease Matriptase	Protein Coding	Q9Y5Y6	60	GC11P130159	4.910572052	https://www.genecards.org/cgi-bin/carddisp.pl?gene=ST14
WNT3A	Wnt Family Member 3A	Protein Coding	P56704	60	GC01P233813	4.878090858	https://www.genecards.org/cgi-bin/carddisp.pl?gene=WNT3A
TCF7L2	Transcription Factor 7 Like 2	Protein Coding	Q9NQB0	60	GC10P112950	4.813701153	https://www.genecards.org/cgi-bin/carddisp.pl?gene=TCF7L2
POU5F1	POU Class 5 Homeobox 1	Protein Coding	Q01860	60	GC06M111459	4.807814598	https://www.genecards.org/cgi-bin/carddisp.pl?gene=POU5F1
CD46	CD46 Molecule	Protein Coding	P15529	60	GC01P207752	4.750771999	https://www.genecards.org/cgi-bin/carddisp.pl?gene=CD46
ADCY6	Adenylate Cyclase 6	Protein Coding	O43306	60	GC12M048766	4.719003677	https://www.genecards.org/cgi-bin/carddisp.pl?gene=ADCY6
TLR7	Toll Like Receptor 7	Protein Coding	Q9NYK1	60	GC0XP012867	4.66018486	https://www.genecards.org/cgi-bin/carddisp.pl?gene=TLR7
EEF1A2	Eukaryotic Translation Elongation Factor 1 Alpha 2	Protein Coding	Q05639	60	GC20M063479	4.617582798	https://www.genecards.org/cgi-bin/carddisp.pl?gene=EEF1A2
GJB1	Gap Junction Protein Beta 1	Protein Coding	P08034	60	GC0XP071212	4.607863903	https://www.genecards.org/cgi-bin/carddisp.pl?gene=GJB1
RPL5	Ribosomal Protein L5	Protein Coding	P46777	60	GC01P092865	4.590867043	https://www.genecards.org/cgi-bin/carddisp.pl?gene=RPL5
EEF2K	Eukaryotic Elongation Factor 2 Kinase	Protein Coding	O00418	60	GC16P128580	4.566754341	https://www.genecards.org/cgi-bin/carddisp.pl?gene=EEF2K
BRD4	Bromodomain Containing 4	Protein Coding	O60885	60	GC19M112059	4.46842289	https://www.genecards.org/cgi-bin/carddisp.pl?gene=BRD4
KCNQ2	Potassium Voltage-Gated Channel Subfamily Q Member 2	Protein Coding	O43526	60	GC20M063400	4.453700066	https://www.genecards.org/cgi-bin/carddisp.pl?gene=KCNQ2
PCK1	Phosphoenolpyruvate Carboxykinase 1	Protein Coding	P35558	60	GC20P057561	4.440820217	https://www.genecards.org/cgi-bin/carddisp.pl?gene=PCK1
CTSL	Cathepsin L	Protein Coding	P07711	60	GC09P087728	4.408851147	https://www.genecards.org/cgi-bin/carddisp.pl?gene=CTSL
SLC12A3	Solute Carrier Family 12 Member 3	Protein Coding	P55017	60	GC16P056865	4.389518261	https://www.genecards.org/cgi-bin/carddisp.pl?gene=SLC12A3
SLC3A1	Solute Carrier Family 3 Member 1	Protein Coding	Q07837	60	GC02P044275	4.371619701	https://www.genecards.org/cgi-bin/carddisp.pl?gene=SLC3A1
ATP6V1B2	ATPase H+ Transporting V1 Subunit B2	Protein Coding	P21281	60	GC08P020197	4.345971107	https://www.genecards.org/cgi-bin/carddisp.pl?gene=ATP6V1B2
CTLA4	Cytotoxic T-Lymphocyte Associated Protein 4	Protein Coding	P16410	60	GC02P205111	4.331347942	https://www.genecards.org/cgi-bin/carddisp.pl?gene=CTLA4
MAT1A	Methionine Adenosyltransferase 1A	Protein Coding	Q00266	60	GC10M080271	4.316848755	https://www.genecards.org/cgi-bin/carddisp.pl?gene=MAT1A
PRMT5	Protein Arginine Methyltransferase 5	Protein Coding	O14744	60	GC14M022920	4.126355648	https://www.genecards.org/cgi-bin/carddisp.pl?gene=PRMT5
DGAT1	Diacylglycerol O-Acyltransferase 1	Protein Coding	O75907	60	GC08M147584	4.113239288	https://www.genecards.org/cgi-bin/carddisp.pl?gene=DGAT1
NEDD4	NEDD4 E3 Ubiquitin Protein Ligase	Protein Coding	P46934	60	GC15M055826	4.105646133	https://www.genecards.org/cgi-bin/carddisp.pl?gene=NEDD4
MECOM	MDS1 And EVI1 Complex Locus	Protein Coding	Q03112	60	GC03M169083	4.066670418	https://www.genecards.org/cgi-bin/carddisp.pl?gene=MECOM
SLC19A1	Solute Carrier Family 19 Member 1	Protein Coding	P41440	60	GC21M045493	4.060513496	https://www.genecards.org/cgi-bin/carddisp.pl?gene=SLC19A1
CDC25B	Cell Division Cycle 25B	Protein Coding	P30305	60	GC20P011668	4.032975674	https://www.genecards.org/cgi-bin/carddisp.pl?gene=CDC25B
GNA11	G Protein Subunit Alpha 11	Protein Coding	P29992	60	GC19P003094	4.024825573	https://www.genecards.org/cgi-bin/carddisp.pl?gene=GNA11
TUBA4A	Tubulin Alpha 4a	Protein Coding	P68366	60	GC02M219249	4.012579441	https://www.genecards.org/cgi-bin/carddisp.pl?gene=TUBA4A
NPR2	Natriuretic Peptide Receptor 2	Protein Coding	P20594	60	GC09P078072	3.986422777	https://www.genecards.org/cgi-bin/carddisp.pl?gene=NPR2
CTSC	Cathepsin C	Protein Coding	P53634	60	GC11M143465	3.984675884	https://www.genecards.org/cgi-bin/carddisp.pl?gene=CTSC
NRG1	Neuregulin 1	Protein Coding	Q02297	60	GC08P031639	3.930872917	https://www.genecards.org/cgi-bin/carddisp.pl?gene=NRG1
ADRA2A	Adrenoceptor Alpha 2A	Protein Coding	P08913	60	GC10P111077	3.924021244	https://www.genecards.org/cgi-bin/carddisp.pl?gene=ADRA2A
TDO2	Tryptophan 2,3-Dioxygenase	Protein Coding	P48775	60	GC04P155854	3.916586876	https://www.genecards.org/cgi-bin/carddisp.pl?gene=TDO2
CARM1	Coactivator Associated Arginine Methyltransferase 1	Protein Coding	Q86X55	60	GC19P010871	3.915771961	https://www.genecards.org/cgi-bin/carddisp.pl?gene=CARM1
PDE3A	Phosphodiesterase 3A	Protein Coding	Q14432	60	GC12P080624	3.897758484	https://www.genecards.org/cgi-bin/carddisp.pl?gene=PDE3A
HDAC8	Histone Deacetylase 8	Protein Coding	Q9BY41	60	GC0XM072329	3.890551567	https://www.genecards.org/cgi-bin/carddisp.pl?gene=HDAC8
C1S	Complement C1s	Protein Coding	P09871	60	GC12P080300	3.882012606	https://www.genecards.org/cgi-bin/carddisp.pl?gene=C1S
ITCH	Itchy E3 Ubiquitin Protein Ligase	Protein Coding	Q96J02	60	GC20P034363	3.85904789	https://www.genecards.org/cgi-bin/carddisp.pl?gene=ITCH
ADORA2B	Adenosine A2b Receptor	Protein Coding	P29275	60	GC17P164335	3.857924938	https://www.genecards.org/cgi-bin/carddisp.pl?gene=ADORA2B
PKD2	Polycystin 2, Transient Receptor Potential Cation Channel	Protein Coding	Q13563	60	GC04P088007	3.85490942	https://www.genecards.org/cgi-bin/carddisp.pl?gene=PKD2
FCGR2A	Fc Gamma Receptor IIa	Protein Coding	P12318	60	GC01P161505	3.846416473	https://www.genecards.org/cgi-bin/carddisp.pl?gene=FCGR2A
CES1	Carboxylesterase 1	Protein Coding	P23141	60	GC16M055836	3.791924953	https://www.genecards.org/cgi-bin/carddisp.pl?gene=CES1
INPPL1	Inositol Polyphosphate Phosphatase Like 1	Protein Coding	O15357	60	GC11P072223	3.739408493	https://www.genecards.org/cgi-bin/carddisp.pl?gene=INPPL1
MSN	Moesin	Protein Coding	P26038	60	GC0XP065588	3.699143171	https://www.genecards.org/cgi-bin/carddisp.pl?gene=MSN
NKX2-1	NK2 Homeobox 1	Protein Coding	P43699	60	GC14M036516	3.687166452	https://www.genecards.org/cgi-bin/carddisp.pl?gene=NKX2-1
FCGR3A	Fc Gamma Receptor IIIa	Protein Coding	P08637	60	GC01M161541	3.680311441	https://www.genecards.org/cgi-bin/carddisp.pl?gene=FCGR3A
ADORA1	Adenosine A1 Receptor	Protein Coding	P30542	60	GC01P203090	3.637480736	https://www.genecards.org/cgi-bin/carddisp.pl?gene=ADORA1
GNAO1	G Protein Subunit Alpha O1	Protein Coding	P09471	60	GC16P129465	3.620922089	https://www.genecards.org/cgi-bin/carddisp.pl?gene=GNAO1
BARD1	BRCA1 Associated RING Domain 1	Protein Coding	Q99728	60	GC02M214725	3.618155956	https://www.genecards.org/cgi-bin/carddisp.pl?gene=BARD1
RIGI	RNA Sensor RIG-I	Protein Coding	O95786	60	GC09M032571	3.524854898	https://www.genecards.org/cgi-bin/carddisp.pl?gene=RIGI
CAMKK2	Calcium/Calmodulin Dependent Protein Kinase Kinase 2	Protein Coding	Q96RR4	60	GC12M124877	3.522452831	https://www.genecards.org/cgi-bin/carddisp.pl?gene=CAMKK2
PKN1	Protein Kinase N1	Protein Coding	Q16512	60	GC19P014433	3.487337112	https://www.genecards.org/cgi-bin/carddisp.pl?gene=PKN1
GLRA1	Glycine Receptor Alpha 1	Protein Coding	P23415	60	GC05M151822	3.478753328	https://www.genecards.org/cgi-bin/carddisp.pl?gene=GLRA1
CTBP1	C-Terminal Binding Protein 1	Protein Coding	Q13363	60	GC04M001211	3.476838112	https://www.genecards.org/cgi-bin/carddisp.pl?gene=CTBP1
RASA1	RAS P21 Protein Activator 1	Protein Coding	P20936	60	GC05P087267	3.421400547	https://www.genecards.org/cgi-bin/carddisp.pl?gene=RASA1
GABRA1	Gamma-Aminobutyric Acid Type A Receptor Subunit Alpha1	Protein Coding	P14867	60	GC05P161847	3.411427736	https://www.genecards.org/cgi-bin/carddisp.pl?gene=GABRA1
TUBG1	Tubulin Gamma 1	Protein Coding	P23258	60	GC17P042609	3.410611153	https://www.genecards.org/cgi-bin/carddisp.pl?gene=TUBG1
ADCY3	Adenylate Cyclase 3	Protein Coding	O60266	60	GC02M024819	3.39880991	https://www.genecards.org/cgi-bin/carddisp.pl?gene=ADCY3
YES1	YES Proto-Oncogene 1, Src Family Tyrosine Kinase	Protein Coding	P07947	60	GC18M000721	3.364066124	https://www.genecards.org/cgi-bin/carddisp.pl?gene=YES1
MUSK	Muscle Associated Receptor Tyrosine Kinase	Protein Coding	O15146	60	GC09P110668	3.360136032	https://www.genecards.org/cgi-bin/carddisp.pl?gene=MUSK
PAX6	Paired Box 6	Protein Coding	P26367	60	GC11M031784	3.332971573	https://www.genecards.org/cgi-bin/carddisp.pl?gene=PAX6
SCN9A	Sodium Voltage-Gated Channel Alpha Subunit 9	Protein Coding	Q15858	60	GC02M166195	3.302664042	https://www.genecards.org/cgi-bin/carddisp.pl?gene=SCN9A
PTPN12	Protein Tyrosine Phosphatase Non-Receptor Type 12	Protein Coding	Q05209	60	GC07P077537	3.256560802	https://www.genecards.org/cgi-bin/carddisp.pl?gene=PTPN12
PTPRS	Protein Tyrosine Phosphatase Receptor Type S	Protein Coding	Q13332	60	GC19M111683	3.241508722	https://www.genecards.org/cgi-bin/carddisp.pl?gene=PTPRS
PROM1	Prominin 1	Protein Coding	O43490	60	GC04M015965	3.207212687	https://www.genecards.org/cgi-bin/carddisp.pl?gene=PROM1
SYT1	Synaptotagmin 1	Protein Coding	P21579	60	GC12P078863	3.179259539	https://www.genecards.org/cgi-bin/carddisp.pl?gene=SYT1
STX1A	Syntaxin 1A	Protein Coding	Q16623	60	GC07M082031	3.130465746	https://www.genecards.org/cgi-bin/carddisp.pl?gene=STX1A
PRKAR1B	Protein Kinase CAMP-Dependent Type I Regulatory Subunit Beta	Protein Coding	P31321	60	GC07M000549	3.107611179	https://www.genecards.org/cgi-bin/carddisp.pl?gene=PRKAR1B
VIPR1	Vasoactive Intestinal Peptide Receptor 1	Protein Coding	P32241	60	GC03P044429	3.099394321	https://www.genecards.org/cgi-bin/carddisp.pl?gene=VIPR1
RPS19	Ribosomal Protein S19	Protein Coding	P39019	60	GC19P162158	3.098805904	https://www.genecards.org/cgi-bin/carddisp.pl?gene=RPS19
PROS1	Protein S	Protein Coding	P07225	60	GC03M093873	3.071317673	https://www.genecards.org/cgi-bin/carddisp.pl?gene=PROS1
C1QA	Complement C1q A Chain	Protein Coding	P02745	60	GC01P083970	3.060023785	https://www.genecards.org/cgi-bin/carddisp.pl?gene=C1QA
MARK2	Microtubule Affinity Regulating Kinase 2	Protein Coding	Q7KZI7	60	GC11P063838	3.031858683	https://www.genecards.org/cgi-bin/carddisp.pl?gene=MARK2
CA1	Carbonic Anhydrase 1	Protein Coding	P00915	60	GC08M085327	2.996079683	https://www.genecards.org/cgi-bin/carddisp.pl?gene=CA1
DMPK	DM1 Protein Kinase	Protein Coding	Q09013	60	GC19M045769	2.966844082	https://www.genecards.org/cgi-bin/carddisp.pl?gene=DMPK
TRPV6	Transient Receptor Potential Cation Channel Subfamily V Member 6	Protein Coding	Q9H1D0	60	GC07M142871	2.93102932	https://www.genecards.org/cgi-bin/carddisp.pl?gene=TRPV6
SMC3	Structural Maintenance Of Chromosomes 3	Protein Coding	Q9UQE7	60	GC10P110567	2.900033474	https://www.genecards.org/cgi-bin/carddisp.pl?gene=SMC3
TMPRSS2	Transmembrane Serine Protease 2	Protein Coding	O15393	60	GC21M041464	2.886922359	https://www.genecards.org/cgi-bin/carddisp.pl?gene=TMPRSS2
PRLR	Prolactin Receptor	Protein Coding	P16471	60	GC05M035048	2.884432316	https://www.genecards.org/cgi-bin/carddisp.pl?gene=PRLR
FGR	FGR Proto-Oncogene, Src Family Tyrosine Kinase	Protein Coding	P09769	60	GC01M037295	2.869837284	https://www.genecards.org/cgi-bin/carddisp.pl?gene=FGR
C1R	Complement C1r	Protein Coding	P00736	60	GC12M036935	2.86767602	https://www.genecards.org/cgi-bin/carddisp.pl?gene=C1R
TBXAS1	Thromboxane A Synthase 1	Protein Coding	P24557	60	GC07P139777	2.837965488	https://www.genecards.org/cgi-bin/carddisp.pl?gene=TBXAS1
ROS1	ROS Proto-Oncogene 1, Receptor Tyrosine Kinase	Protein Coding	P08922	60	GC06M117287	2.806327581	https://www.genecards.org/cgi-bin/carddisp.pl?gene=ROS1
KMT2A	Lysine Methyltransferase 2A	Protein Coding	Q03164	60	GC11P118436	2.776668549	https://www.genecards.org/cgi-bin/carddisp.pl?gene=KMT2A
LIG1	DNA Ligase 1	Protein Coding	P18858	60	GC19M048115	2.765412807	https://www.genecards.org/cgi-bin/carddisp.pl?gene=LIG1
PBX1	PBX Homeobox 1	Protein Coding	P40424	60	GC01P180424	2.75594759	https://www.genecards.org/cgi-bin/carddisp.pl?gene=PBX1
FGF8	Fibroblast Growth Factor 8	Protein Coding	P55075	60	GC10M101770	2.732129335	https://www.genecards.org/cgi-bin/carddisp.pl?gene=FGF8
GLI2	GLI Family Zinc Finger 2	Protein Coding	P10070	60	GC02P120735	2.724482059	https://www.genecards.org/cgi-bin/carddisp.pl?gene=GLI2
KIF11	Kinesin Family Member 11	Protein Coding	P52732	60	GC10P092574	2.69503665	https://www.genecards.org/cgi-bin/carddisp.pl?gene=KIF11
CPE	Carboxypeptidase E	Protein Coding	P16870	60	GC04P165361	2.691831827	https://www.genecards.org/cgi-bin/carddisp.pl?gene=CPE
NMNAT1	Nicotinamide Nucleotide Adenylyltransferase 1	Protein Coding	Q9HAN9	60	GC01P083252	2.545730114	https://www.genecards.org/cgi-bin/carddisp.pl?gene=NMNAT1
CTNNA1	Catenin Alpha 1	Protein Coding	P35221	60	GC05P138834	2.530627012	https://www.genecards.org/cgi-bin/carddisp.pl?gene=CTNNA1
CALCR	Calcitonin Receptor	Protein Coding	P30988	60	GC07M093424	2.526105165	https://www.genecards.org/cgi-bin/carddisp.pl?gene=CALCR
EPHA1	EPH Receptor A1	Protein Coding	P21709	60	GC07M143390	2.493112087	https://www.genecards.org/cgi-bin/carddisp.pl?gene=EPHA1
NOTCH4	Notch Receptor 4	Protein Coding	Q99466	60	GC06M111570	2.484262466	https://www.genecards.org/cgi-bin/carddisp.pl?gene=NOTCH4
P2RY12	Purinergic Receptor P2Y12	Protein Coding	Q9H244	60	GC03M151336	2.474296808	https://www.genecards.org/cgi-bin/carddisp.pl?gene=P2RY12
GLI1	GLI Family Zinc Finger 1	Protein Coding	P08151	60	GC12P081689	2.468581676	https://www.genecards.org/cgi-bin/carddisp.pl?gene=GLI1
ATP2B2	ATPase Plasma Membrane Ca2+ Transporting 2	Protein Coding	Q01814	60	GC03M010324	2.414849758	https://www.genecards.org/cgi-bin/carddisp.pl?gene=ATP2B2
CSPG4	Chondroitin Sulfate Proteoglycan 4	Protein Coding	Q6UVK1	60	GC15M075674	2.392601967	https://www.genecards.org/cgi-bin/carddisp.pl?gene=CSPG4
PGM1	Phosphoglucomutase 1	Protein Coding	P36871	60	GC01P063593	2.386919022	https://www.genecards.org/cgi-bin/carddisp.pl?gene=PGM1
ITGA3	Integrin Subunit Alpha 3	Protein Coding	P26006	60	GC17P050055	2.334004164	https://www.genecards.org/cgi-bin/carddisp.pl?gene=ITGA3
SPTLC2	Serine Palmitoyltransferase Long Chain Base Subunit 2	Protein Coding	O15270	60	GC14M077505	2.247160912	https://www.genecards.org/cgi-bin/carddisp.pl?gene=SPTLC2
RAB27A	RAB27A, Member RAS Oncogene Family	Protein Coding	P51159	60	GC15M055202	2.243228436	https://www.genecards.org/cgi-bin/carddisp.pl?gene=RAB27A
EXT1	Exostosin Glycosyltransferase 1	Protein Coding	Q16394	60	GC08M117798	2.211377859	https://www.genecards.org/cgi-bin/carddisp.pl?gene=EXT1
CASP10	Caspase 10	Protein Coding	Q92851	60	GC02P201182	2.194036484	https://www.genecards.org/cgi-bin/carddisp.pl?gene=CASP10
FGF10	Fibroblast Growth Factor 10	Protein Coding	O15520	60	GC05M045322	2.184280872	https://www.genecards.org/cgi-bin/carddisp.pl?gene=FGF10
FGG	Fibrinogen Gamma Chain	Protein Coding	P02679	60	GC04M154604	2.158830166	https://www.genecards.org/cgi-bin/carddisp.pl?gene=FGG
DVL1	Dishevelled Segment Polarity Protein 1	Protein Coding	O14640	60	GC01M001335	2.076172113	https://www.genecards.org/cgi-bin/carddisp.pl?gene=DVL1
FOLH1	Folate Hydrolase 1	Protein Coding	Q04609	60	GC11M142680	2.040826559	https://www.genecards.org/cgi-bin/carddisp.pl?gene=FOLH1
KIF5B	Kinesin Family Member 5B	Protein Coding	P33176	60	GC10M037506	2.040169477	https://www.genecards.org/cgi-bin/carddisp.pl?gene=KIF5B
CDK8	Cyclin Dependent Kinase 8	Protein Coding	P49336	60	GC13P026254	2.009948254	https://www.genecards.org/cgi-bin/carddisp.pl?gene=CDK8
RALA	RAS Like Proto-Oncogene A	Protein Coding	P11233	60	GC07P039622	1.983047485	https://www.genecards.org/cgi-bin/carddisp.pl?gene=RALA
KCNK3	Potassium Two Pore Domain Channel Subfamily K Member 3	Protein Coding	O14649	60	GC02P026692	1.9772861	https://www.genecards.org/cgi-bin/carddisp.pl?gene=KCNK3
CCND2	Cyclin D2	Protein Coding	P30279	60	GC12P080230	1.877756715	https://www.genecards.org/cgi-bin/carddisp.pl?gene=CCND2
FCGR2B	Fc Gamma Receptor IIb	Protein Coding	P31994	60	GC01P180366	1.861118674	https://www.genecards.org/cgi-bin/carddisp.pl?gene=FCGR2B
IMPDH1	Inosine Monophosphate Dehydrogenase 1	Protein Coding	P20839	60	GC07M128392	1.832740784	https://www.genecards.org/cgi-bin/carddisp.pl?gene=IMPDH1
PTPRJ	Protein Tyrosine Phosphatase Receptor Type J	Protein Coding	Q12913	60	GC11P049529	1.825848818	https://www.genecards.org/cgi-bin/carddisp.pl?gene=PTPRJ
GABRB2	Gamma-Aminobutyric Acid Type A Receptor Subunit Beta2	Protein Coding	P47870	60	GC05M161288	1.822052717	https://www.genecards.org/cgi-bin/carddisp.pl?gene=GABRB2
ACVR1B	Activin A Receptor Type 1B	Protein Coding	P36896	60	GC12P051951	1.741406918	https://www.genecards.org/cgi-bin/carddisp.pl?gene=ACVR1B
SCN3A	Sodium Voltage-Gated Channel Alpha Subunit 3	Protein Coding	Q9NY46	60	GC02M165087	1.679815769	https://www.genecards.org/cgi-bin/carddisp.pl?gene=SCN3A
LPAR1	Lysophosphatidic Acid Receptor 1	Protein Coding	Q92633	60	GC09M110873	1.677225471	https://www.genecards.org/cgi-bin/carddisp.pl?gene=LPAR1
TNK2	Tyrosine Kinase Non Receptor 2	Protein Coding	Q07912	60	GC03M195863	1.642981172	https://www.genecards.org/cgi-bin/carddisp.pl?gene=TNK2
GFRA1	GDNF Family Receptor Alpha 1	Protein Coding	P56159	60	GC10M116056	1.638735294	https://www.genecards.org/cgi-bin/carddisp.pl?gene=GFRA1
F13A1	Coagulation Factor XIII A Chain	Protein Coding	P00488	60	GC06M006144	1.58425653	https://www.genecards.org/cgi-bin/carddisp.pl?gene=F13A1
GABRA3	Gamma-Aminobutyric Acid Type A Receptor Subunit Alpha3	Protein Coding	P34903	60	GC0XM152166	1.567726612	https://www.genecards.org/cgi-bin/carddisp.pl?gene=GABRA3
PDCD1	Programmed Cell Death 1	Protein Coding	Q15116	60	GC02M241849	1.547350883	https://www.genecards.org/cgi-bin/carddisp.pl?gene=PDCD1
KDM6A	Lysine Demethylase 6A	Protein Coding	O15550	60	GC0XP044873	1.528141737	https://www.genecards.org/cgi-bin/carddisp.pl?gene=KDM6A
CACNA1E	Calcium Voltage-Gated Channel Subunit Alpha1 E	Protein Coding	Q15878	60	GC01P181317	1.50653255	https://www.genecards.org/cgi-bin/carddisp.pl?gene=CACNA1E
AXIN1	Axin 1	Protein Coding	O15169	60	GC16M000287	1.488572836	https://www.genecards.org/cgi-bin/carddisp.pl?gene=AXIN1
PIP5K1C	Phosphatidylinositol-4-Phosphate 5-Kinase Type 1 Gamma	Protein Coding	O60331	60	GC19M111639	1.452965498	https://www.genecards.org/cgi-bin/carddisp.pl?gene=PIP5K1C
IKZF1	IKAROS Family Zinc Finger 1	Protein Coding	Q13422	60	GC07P050303	1.433775902	https://www.genecards.org/cgi-bin/carddisp.pl?gene=IKZF1
IL4R	Interleukin 4 Receptor	Protein Coding	P24394	60	GC16P128672	1.418361902	https://www.genecards.org/cgi-bin/carddisp.pl?gene=IL4R
POLE	DNA Polymerase Epsilon, Catalytic Subunit	Protein Coding	Q07864	60	GC12M132841	1.415918827	https://www.genecards.org/cgi-bin/carddisp.pl?gene=POLE
EPHB1	EPH Receptor B1	Protein Coding	P54762	60	GC03P134795	1.410218358	https://www.genecards.org/cgi-bin/carddisp.pl?gene=EPHB1
SPRY2	Sprouty RTK Signaling Antagonist 2	Protein Coding	O43597	60	GC13M080335	1.405215025	https://www.genecards.org/cgi-bin/carddisp.pl?gene=SPRY2
CD22	CD22 Molecule	Protein Coding	P20273	60	GC19P035319	1.39000845	https://www.genecards.org/cgi-bin/carddisp.pl?gene=CD22
TYRO3	TYRO3 Protein Tyrosine Kinase	Protein Coding	Q06418	60	GC15P041557	1.315302134	https://www.genecards.org/cgi-bin/carddisp.pl?gene=TYRO3
NRXN1	Neurexin 1	Protein Coding	Q9ULB1	60	GC02M049918	1.302204251	https://www.genecards.org/cgi-bin/carddisp.pl?gene=NRXN1
SSTR2	Somatostatin Receptor 2	Protein Coding	P30874	60	GC17P073165	1.296975255	https://www.genecards.org/cgi-bin/carddisp.pl?gene=SSTR2
GABRB1	Gamma-Aminobutyric Acid Type A Receptor Subunit Beta1	Protein Coding	P18505	60	GC04P046949	1.213194728	https://www.genecards.org/cgi-bin/carddisp.pl?gene=GABRB1
DLL4	Delta Like Canonical Notch Ligand 4	Protein Coding	Q9NR61	60	GC15P040929	1.194548726	https://www.genecards.org/cgi-bin/carddisp.pl?gene=DLL4
GABRA5	Gamma-Aminobutyric Acid Type A Receptor Subunit Alpha5	Protein Coding	P31644	60	GC15P026866	1.175052881	https://www.genecards.org/cgi-bin/carddisp.pl?gene=GABRA5
ROR2	Receptor Tyrosine Kinase Like Orphan Receptor 2	Protein Coding	Q01974	60	GC09M126471	1.148763299	https://www.genecards.org/cgi-bin/carddisp.pl?gene=ROR2
SYNGAP1	Synaptic Ras GTPase Activating Protein 1	Protein Coding	Q96PV0	60	GC06P190776	1.128688216	https://www.genecards.org/cgi-bin/carddisp.pl?gene=SYNGAP1
TLR1	Toll Like Receptor 1	Protein Coding	Q15399	60	GC04M038793	1.053344369	https://www.genecards.org/cgi-bin/carddisp.pl?gene=TLR1
PLCD1	Phospholipase C Delta 1	Protein Coding	P51178	60	GC03M038008	0.993548274	https://www.genecards.org/cgi-bin/carddisp.pl?gene=PLCD1
PAX5	Paired Box 5	Protein Coding	Q02548	60	GC09M037173	0.905723929	https://www.genecards.org/cgi-bin/carddisp.pl?gene=PAX5
TGFBR3	Transforming Growth Factor Beta Receptor 3	Protein Coding	Q03167	60	GC01M091680	0.861718714	https://www.genecards.org/cgi-bin/carddisp.pl?gene=TGFBR3
KYNU	Kynureninase	Protein Coding	Q16719	60	GC02P142877	0.795309186	https://www.genecards.org/cgi-bin/carddisp.pl?gene=KYNU
TNFRSF13B	TNF Receptor Superfamily Member 13B	Protein Coding	O14836	60	GC17M016929	0.708427906	https://www.genecards.org/cgi-bin/carddisp.pl?gene=TNFRSF13B
FES	FES Proto-Oncogene, Tyrosine Kinase	Protein Coding	P07332	60	GC15P090883	0.674306929	https://www.genecards.org/cgi-bin/carddisp.pl?gene=FES
SLC6A9	Solute Carrier Family 6 Member 9	Protein Coding	P48067	60	GC01M043991	0.665967107	https://www.genecards.org/cgi-bin/carddisp.pl?gene=SLC6A9
TNFRSF17	TNF Receptor Superfamily Member 17	Protein Coding	Q02223	60	GC16P011965	0.202732757	https://www.genecards.org/cgi-bin/carddisp.pl?gene=TNFRSF17
TXN	Thioredoxin	Protein Coding	P10599	59	GC09M110243	37.18760681	https://www.genecards.org/cgi-bin/carddisp.pl?gene=TXN
ACADVL	Acyl-CoA Dehydrogenase Very Long Chain	Protein Coding	P49748	59	GC17P164111	31.19655037	https://www.genecards.org/cgi-bin/carddisp.pl?gene=ACADVL
CYBA	Cytochrome B-245 Alpha Chain	Protein Coding	P13498	59	GC16M088643	30.08763123	https://www.genecards.org/cgi-bin/carddisp.pl?gene=CYBA
HADHB	Hydroxyacyl-CoA Dehydrogenase Trifunctional Multienzyme Complex Subunit Beta	Protein Coding	P55084	59	GC02P026243	29.50209808	https://www.genecards.org/cgi-bin/carddisp.pl?gene=HADHB
HADHA	Hydroxyacyl-CoA Dehydrogenase Trifunctional Multienzyme Complex Subunit Alpha	Protein Coding	P40939	59	GC02M026190	29.09646606	https://www.genecards.org/cgi-bin/carddisp.pl?gene=HADHA
ACADM	Acyl-CoA Dehydrogenase Medium Chain	Protein Coding	P11310	59	GC01P075724	29.02628326	https://www.genecards.org/cgi-bin/carddisp.pl?gene=ACADM
HSD17B4	Hydroxysteroid 17-Beta Dehydrogenase 4	Protein Coding	P51659	59	GC05P119452	27.44503403	https://www.genecards.org/cgi-bin/carddisp.pl?gene=HSD17B4
ETFDH	Electron Transfer Flavoprotein Dehydrogenase	Protein Coding	Q16134	59	GC04P158672	26.3391304	https://www.genecards.org/cgi-bin/carddisp.pl?gene=ETFDH
DDIT3	DNA Damage Inducible Transcript 3	Protein Coding	P35638	59	GC12M057516	26.08685303	https://www.genecards.org/cgi-bin/carddisp.pl?gene=DDIT3
ABCD1	ATP Binding Cassette Subfamily D Member 1	Protein Coding	P33897	59	GC0XP153724	25.86441612	https://www.genecards.org/cgi-bin/carddisp.pl?gene=ABCD1
PRDX2	Peroxiredoxin 2	Protein Coding	P32119	59	GC19M012796	25.86053085	https://www.genecards.org/cgi-bin/carddisp.pl?gene=PRDX2
CRP	C-Reactive Protein	Protein Coding	P02741	59	GC01M168779	25.71987152	https://www.genecards.org/cgi-bin/carddisp.pl?gene=CRP
XBP1	X-Box Binding Protein 1	Protein Coding	P17861	59	GC22M028794	25.23321724	https://www.genecards.org/cgi-bin/carddisp.pl?gene=XBP1
MAPK10	Mitogen-Activated Protein Kinase 10	Protein Coding	P53779	59	GC04M085990	24.63722229	https://www.genecards.org/cgi-bin/carddisp.pl?gene=MAPK10
ALDH3A2	Aldehyde Dehydrogenase 3 Family Member A2	Protein Coding	P51648	59	GC17P019648	24.59779358	https://www.genecards.org/cgi-bin/carddisp.pl?gene=ALDH3A2
CYP27A1	Cytochrome P450 Family 27 Subfamily A Member 1	Protein Coding	Q02318	59	GC02P218781	22.94207573	https://www.genecards.org/cgi-bin/carddisp.pl?gene=CYP27A1
HSD17B10	Hydroxysteroid 17-Beta Dehydrogenase 10	Protein Coding	Q99714	59	GC0XM053431	22.6626358	https://www.genecards.org/cgi-bin/carddisp.pl?gene=HSD17B10
ACADS	Acyl-CoA Dehydrogenase Short Chain	Protein Coding	P16219	59	GC12P140345	22.40810966	https://www.genecards.org/cgi-bin/carddisp.pl?gene=ACADS
THBS1	Thrombospondin 1	Protein Coding	P07996	59	GC15P039581	20.82312775	https://www.genecards.org/cgi-bin/carddisp.pl?gene=THBS1
ERCC6	ERCC Excision Repair 6, Chromatin Remodeling Factor	Protein Coding	Q03468	59	GC10M049692	20.70851135	https://www.genecards.org/cgi-bin/carddisp.pl?gene=ERCC6
PRDX6	Peroxiredoxin 6	Protein Coding	P30041	59	GC01P173477	20.42056656	https://www.genecards.org/cgi-bin/carddisp.pl?gene=PRDX6
MB	Myoglobin	Protein Coding	P02144	59	GC22M035606	20.33445168	https://www.genecards.org/cgi-bin/carddisp.pl?gene=MB
CYP2E1	Cytochrome P450 Family 2 Subfamily E Member 1	Protein Coding	P05181	59	GC10P133520	20.11572647	https://www.genecards.org/cgi-bin/carddisp.pl?gene=CYP2E1
ATP5F1A	ATP Synthase F1 Subunit Alpha	Protein Coding	P25705	59	GC18M046081	19.95545578	https://www.genecards.org/cgi-bin/carddisp.pl?gene=ATP5F1A
PINK1	PTEN Induced Kinase 1	Protein Coding	Q9BXM7	59	GC01P083848	19.50555038	https://www.genecards.org/cgi-bin/carddisp.pl?gene=PINK1
IL10	Interleukin 10	Protein Coding	P22301	59	GC01M206767	19.40612411	https://www.genecards.org/cgi-bin/carddisp.pl?gene=IL10
SCP2	Sterol Carrier Protein 2	Protein Coding	P22307	59	GC01P052927	19.17325211	https://www.genecards.org/cgi-bin/carddisp.pl?gene=SCP2
HADH	Hydroxyacyl-CoA Dehydrogenase	Protein Coding	Q16836	59	GC04P107989	19.07345772	https://www.genecards.org/cgi-bin/carddisp.pl?gene=HADH
VCAM1	Vascular Cell Adhesion Molecule 1	Protein Coding	P19320	59	GC01P100719	18.77741432	https://www.genecards.org/cgi-bin/carddisp.pl?gene=VCAM1
PRKAA1	Protein Kinase AMP-Activated Catalytic Subunit Alpha 1	Protein Coding	Q13131	59	GC05M040759	18.58838272	https://www.genecards.org/cgi-bin/carddisp.pl?gene=PRKAA1
FXN	Frataxin	Protein Coding	Q16595	59	GC09P069035	18.48474121	https://www.genecards.org/cgi-bin/carddisp.pl?gene=FXN
GSS	Glutathione Synthetase	Protein Coding	P48637	59	GC20M034928	18.17661476	https://www.genecards.org/cgi-bin/carddisp.pl?gene=GSS
ADIPOQ	Adiponectin, C1Q And Collagen Domain Containing	Protein Coding	Q15848	59	GC03P186842	17.80103302	https://www.genecards.org/cgi-bin/carddisp.pl?gene=ADIPOQ
SNTA1	Syntrophin Alpha 1	Protein Coding	Q13424	59	GC20M033407	17.72418213	https://www.genecards.org/cgi-bin/carddisp.pl?gene=SNTA1
CRYAB	Crystallin Alpha B	Protein Coding	P02511	59	GC11M111908	17.52026558	https://www.genecards.org/cgi-bin/carddisp.pl?gene=CRYAB
ATP7A	ATPase Copper Transporting Alpha	Protein Coding	Q04656	59	GC0XP078277	17.50009918	https://www.genecards.org/cgi-bin/carddisp.pl?gene=ATP7A
SUCLA2	Succinate-CoA Ligase ADP-Forming Subunit Beta	Protein Coding	Q9P2R7	59	GC13M047745	17.32128143	https://www.genecards.org/cgi-bin/carddisp.pl?gene=SUCLA2
SLC22A5	Solute Carrier Family 22 Member 5	Protein Coding	O76082	59	GC05P132369	17.22000504	https://www.genecards.org/cgi-bin/carddisp.pl?gene=SLC22A5
CYP1A2	Cytochrome P450 Family 1 Subfamily A Member 2	Protein Coding	P05177	59	GC15P074748	17.06336784	https://www.genecards.org/cgi-bin/carddisp.pl?gene=CYP1A2
LEP	Leptin	Protein Coding	P41159	59	GC07P128241	16.80368996	https://www.genecards.org/cgi-bin/carddisp.pl?gene=LEP
COX4I1	Cytochrome C Oxidase Subunit 4I1	Protein Coding	P13073	59	GC16P085798	16.7773571	https://www.genecards.org/cgi-bin/carddisp.pl?gene=COX4I1
STK4	Serine/Threonine Kinase 4	Protein Coding	Q13043	59	GC20P044966	16.73786926	https://www.genecards.org/cgi-bin/carddisp.pl?gene=STK4
ACACB	Acetyl-CoA Carboxylase Beta	Protein Coding	O00763	59	GC12P109116	16.57640266	https://www.genecards.org/cgi-bin/carddisp.pl?gene=ACACB
TUBB4A	Tubulin Beta 4A Class IVa	Protein Coding	P04350	59	GC19M111727	16.5421505	https://www.genecards.org/cgi-bin/carddisp.pl?gene=TUBB4A
AGER	Advanced Glycosylation End-Product Specific Receptor	Protein Coding	Q15109	59	GC06M032180	16.43399429	https://www.genecards.org/cgi-bin/carddisp.pl?gene=AGER
ECHS1	Enoyl-CoA Hydratase, Short Chain 1	Protein Coding	P30084	59	GC10M133362	16.33709717	https://www.genecards.org/cgi-bin/carddisp.pl?gene=ECHS1
APOB	Apolipoprotein B	Protein Coding	P04114	59	GC02M020956	16.24992371	https://www.genecards.org/cgi-bin/carddisp.pl?gene=APOB
TACR1	Tachykinin Receptor 1	Protein Coding	P25103	59	GC02M075928	16.23617172	https://www.genecards.org/cgi-bin/carddisp.pl?gene=TACR1
ATF2	Activating Transcription Factor 2	Protein Coding	P15336	59	GC02M175072	16.19784164	https://www.genecards.org/cgi-bin/carddisp.pl?gene=ATF2
NEU1	Neuraminidase 1	Protein Coding	Q99519	59	GC06M031857	16.14373207	https://www.genecards.org/cgi-bin/carddisp.pl?gene=NEU1
TARDBP	TAR DNA Binding Protein	Protein Coding	Q13148	59	GC01P083318	15.84255409	https://www.genecards.org/cgi-bin/carddisp.pl?gene=TARDBP
ARSA	Arylsulfatase A	Protein Coding	P15289	59	GC22M050622	15.56921864	https://www.genecards.org/cgi-bin/carddisp.pl?gene=ARSA
SELP	Selectin P	Protein Coding	P16109	59	GC01M169558	15.35286236	https://www.genecards.org/cgi-bin/carddisp.pl?gene=SELP
ANXA5	Annexin A5	Protein Coding	P08758	59	GC04M121667	15.10766029	https://www.genecards.org/cgi-bin/carddisp.pl?gene=ANXA5
CYP2C9	Cytochrome P450 Family 2 Subfamily C Member 9	Protein Coding	P11712	59	GC10P094938	14.90005112	https://www.genecards.org/cgi-bin/carddisp.pl?gene=CYP2C9
RPS6KA5	Ribosomal Protein S6 Kinase A5	Protein Coding	O75582	59	GC14M090847	14.82276344	https://www.genecards.org/cgi-bin/carddisp.pl?gene=RPS6KA5
LONP1	Lon Peptidase 1, Mitochondrial	Protein Coding	P36776	59	GC19M005691	14.80169392	https://www.genecards.org/cgi-bin/carddisp.pl?gene=LONP1
LMNB1	Lamin B1	Protein Coding	P20700	59	GC05P126776	14.7002449	https://www.genecards.org/cgi-bin/carddisp.pl?gene=LMNB1
MAP2K7	Mitogen-Activated Protein Kinase Kinase 7	Protein Coding	O14733	59	GC19P007903	14.24763107	https://www.genecards.org/cgi-bin/carddisp.pl?gene=MAP2K7
ARG2	Arginase 2	Protein Coding	P78540	59	GC14P067619	14.08101845	https://www.genecards.org/cgi-bin/carddisp.pl?gene=ARG2
FANCD2	FA Complementation Group D2	Protein Coding	Q9BXW9	59	GC03P010026	14.0087986	https://www.genecards.org/cgi-bin/carddisp.pl?gene=FANCD2
SETD2	SET Domain Containing 2, Histone Lysine Methyltransferase	Protein Coding	Q9BYW2	59	GC03M047033	13.82981491	https://www.genecards.org/cgi-bin/carddisp.pl?gene=SETD2
PDE5A	Phosphodiesterase 5A	Protein Coding	O76074	59	GC04M119494	13.6247654	https://www.genecards.org/cgi-bin/carddisp.pl?gene=PDE5A
HEXA	Hexosaminidase Subunit Alpha	Protein Coding	P06865	59	GC15M072340	13.13905144	https://www.genecards.org/cgi-bin/carddisp.pl?gene=HEXA
ADH5	Alcohol Dehydrogenase 5 (Class III), Chi Polypeptide	Protein Coding	P11766	59	GC04M099070	13.0964365	https://www.genecards.org/cgi-bin/carddisp.pl?gene=ADH5
HTRA2	HtrA Serine Peptidase 2	Protein Coding	O43464	59	GC02P074529	13.00639534	https://www.genecards.org/cgi-bin/carddisp.pl?gene=HTRA2
PRKCI	Protein Kinase C Iota	Protein Coding	P41743	59	GC03P170222	12.82335949	https://www.genecards.org/cgi-bin/carddisp.pl?gene=PRKCI
TRAF6	TNF Receptor Associated Factor 6	Protein Coding	Q9Y4K3	59	GC11M036467	12.823246	https://www.genecards.org/cgi-bin/carddisp.pl?gene=TRAF6
OTC	Ornithine Transcarbamylase	Protein Coding	P00480	59	GC0XP038345	12.81824112	https://www.genecards.org/cgi-bin/carddisp.pl?gene=OTC
ALAD	Aminolevulinate Dehydratase	Protein Coding	P13716	59	GC09M113386	12.77432251	https://www.genecards.org/cgi-bin/carddisp.pl?gene=ALAD
CRAT	Carnitine O-Acetyltransferase	Protein Coding	P43155	59	GC09M129094	12.77321434	https://www.genecards.org/cgi-bin/carddisp.pl?gene=CRAT
QDPR	Quinoid Dihydropteridine Reductase	Protein Coding	P09417	59	GC04M017460	12.62859535	https://www.genecards.org/cgi-bin/carddisp.pl?gene=QDPR
FGF2	Fibroblast Growth Factor 2	Protein Coding	P09038	59	GC04P122826	12.60629368	https://www.genecards.org/cgi-bin/carddisp.pl?gene=FGF2
MAPKAPK3	MAPK Activated Protein Kinase 3	Protein Coding	Q16644	59	GC03P050611	12.42691898	https://www.genecards.org/cgi-bin/carddisp.pl?gene=MAPKAPK3
CYP2B6	Cytochrome P450 Family 2 Subfamily B Member 6	Protein Coding	P20813	59	GC19P040991	12.39121437	https://www.genecards.org/cgi-bin/carddisp.pl?gene=CYP2B6
DUSP1	Dual Specificity Phosphatase 1	Protein Coding	P28562	59	GC05M172768	12.34918594	https://www.genecards.org/cgi-bin/carddisp.pl?gene=DUSP1
NCF4	Neutrophil Cytosolic Factor 4	Protein Coding	Q15080	59	GC22P036860	12.03841591	https://www.genecards.org/cgi-bin/carddisp.pl?gene=NCF4
FH	Fumarate Hydratase	Protein Coding	P07954	59	GC01M241499	11.98501492	https://www.genecards.org/cgi-bin/carddisp.pl?gene=FH
CKM	Creatine Kinase, M-Type	Protein Coding	P06732	59	GC19M045306	11.80817413	https://www.genecards.org/cgi-bin/carddisp.pl?gene=CKM
UNG	Uracil DNA Glycosylase	Protein Coding	P13051	59	GC12P109097	11.63639069	https://www.genecards.org/cgi-bin/carddisp.pl?gene=UNG
NCF1	Neutrophil Cytosolic Factor 1	Protein Coding	P14598	59	GC07P097854	11.61697674	https://www.genecards.org/cgi-bin/carddisp.pl?gene=NCF1
MYBPC3	Myosin Binding Protein C3	Protein Coding	Q14896	59	GC11M142655	11.55070877	https://www.genecards.org/cgi-bin/carddisp.pl?gene=MYBPC3
COL4A2	Collagen Type IV Alpha 2 Chain	Protein Coding	P08572	59	GC13P110305	11.41470909	https://www.genecards.org/cgi-bin/carddisp.pl?gene=COL4A2
IL2	Interleukin 2	Protein Coding	P60568	59	GC04M122451	11.33642292	https://www.genecards.org/cgi-bin/carddisp.pl?gene=IL2
GSTM3	Glutathione S-Transferase Mu 3	Protein Coding	P21266	59	GC01M109733	11.26554108	https://www.genecards.org/cgi-bin/carddisp.pl?gene=GSTM3
AOC3	Amine Oxidase Copper Containing 3	Protein Coding	Q16853	59	GC17P042851	11.22805882	https://www.genecards.org/cgi-bin/carddisp.pl?gene=AOC3
TRAF2	TNF Receptor Associated Factor 2	Protein Coding	Q12933	59	GC09P136881	11.09988213	https://www.genecards.org/cgi-bin/carddisp.pl?gene=TRAF2
PDHX	Pyruvate Dehydrogenase Complex Component X	Protein Coding	O00330	59	GC11P034894	10.77573013	https://www.genecards.org/cgi-bin/carddisp.pl?gene=PDHX
CACNA2D1	Calcium Voltage-Gated Channel Auxiliary Subunit Alpha2delta 1	Protein Coding	P54289	59	GC07M081946	10.7412262	https://www.genecards.org/cgi-bin/carddisp.pl?gene=CACNA2D1
HTR1A	5-Hydroxytryptamine Receptor 1A	Protein Coding	P08908	59	GC05M063960	10.71876621	https://www.genecards.org/cgi-bin/carddisp.pl?gene=HTR1A
MECP2	Methyl-CpG Binding Protein 2	Protein Coding	P51608	59	GC0XM154021	10.63704014	https://www.genecards.org/cgi-bin/carddisp.pl?gene=MECP2
PSAT1	Phosphoserine Aminotransferase 1	Protein Coding	Q9Y617	59	GC09P078297	10.61936665	https://www.genecards.org/cgi-bin/carddisp.pl?gene=PSAT1
TNFSF10	TNF Superfamily Member 10	Protein Coding	P50591	59	GC03M172505	10.50576591	https://www.genecards.org/cgi-bin/carddisp.pl?gene=TNFSF10
LPIN1	Lipin 1	Protein Coding	Q14693	59	GC02P011677	10.49631691	https://www.genecards.org/cgi-bin/carddisp.pl?gene=LPIN1
PPIA	Peptidylprolyl Isomerase A	Protein Coding	P62937	59	GC07P045600	10.472332	https://www.genecards.org/cgi-bin/carddisp.pl?gene=PPIA
MYH6	Myosin Heavy Chain 6	Protein Coding	P13533	59	GC14M023381	10.41496658	https://www.genecards.org/cgi-bin/carddisp.pl?gene=MYH6
CYP2A6	Cytochrome P450 Family 2 Subfamily A Member 6	Protein Coding	P11509	59	GC19M040843	10.38226604	https://www.genecards.org/cgi-bin/carddisp.pl?gene=CYP2A6
PPT1	Palmitoyl-Protein Thioesterase 1	Protein Coding	P50897	59	GC01M040289	10.32207489	https://www.genecards.org/cgi-bin/carddisp.pl?gene=PPT1
UQCRFS1	Ubiquinol-Cytochrome C Reductase, Rieske Iron-Sulfur Polypeptide 1	Protein Coding	P47985	59	GC19M029205	10.30977249	https://www.genecards.org/cgi-bin/carddisp.pl?gene=UQCRFS1
F5	Coagulation Factor V	Protein Coding	P12259	59	GC01M169511	10.2864933	https://www.genecards.org/cgi-bin/carddisp.pl?gene=F5
SOX10	SRY-Box Transcription Factor 10	Protein Coding	P56693	59	GC22M090075	10.28417015	https://www.genecards.org/cgi-bin/carddisp.pl?gene=SOX10
SLC25A12	Solute Carrier Family 25 Member 12	Protein Coding	O75746	59	GC02M171783	10.19793987	https://www.genecards.org/cgi-bin/carddisp.pl?gene=SLC25A12
SLC6A8	Solute Carrier Family 6 Member 8	Protein Coding	P48029	59	GC0XP153837	10.13885689	https://www.genecards.org/cgi-bin/carddisp.pl?gene=SLC6A8
ALDH5A1	Aldehyde Dehydrogenase 5 Family Member A1	Protein Coding	P51649	59	GC06P024494	10.09403515	https://www.genecards.org/cgi-bin/carddisp.pl?gene=ALDH5A1
MTHFD1	Methylenetetrahydrofolate Dehydrogenase, Cyclohydrolase And Formyltetrahydrofolate Synthetase 1	Protein Coding	P11586	59	GC14P064388	9.973461151	https://www.genecards.org/cgi-bin/carddisp.pl?gene=MTHFD1
IL4	Interleukin 4	Protein Coding	P05112	59	GC05P132673	9.973353386	https://www.genecards.org/cgi-bin/carddisp.pl?gene=IL4
VDAC1	Voltage Dependent Anion Channel 1	Protein Coding	P21796	59	GC05M133975	9.962030411	https://www.genecards.org/cgi-bin/carddisp.pl?gene=VDAC1
PPP1CB	Protein Phosphatase 1 Catalytic Subunit Beta	Protein Coding	P62140	59	GC02P030342	9.855166435	https://www.genecards.org/cgi-bin/carddisp.pl?gene=PPP1CB
PDHB	Pyruvate Dehydrogenase E1 Subunit Beta	Protein Coding	P11177	59	GC03M058512	9.83143425	https://www.genecards.org/cgi-bin/carddisp.pl?gene=PDHB
GFPT1	Glutamine--Fructose-6-Phosphate Transaminase 1	Protein Coding	Q06210	59	GC02M069319	9.806882858	https://www.genecards.org/cgi-bin/carddisp.pl?gene=GFPT1
CNR1	Cannabinoid Receptor 1	Protein Coding	P21554	59	GC06M088139	9.784593582	https://www.genecards.org/cgi-bin/carddisp.pl?gene=CNR1
EPHX2	Epoxide Hydrolase 2	Protein Coding	P34913	59	GC08P027490	9.720474243	https://www.genecards.org/cgi-bin/carddisp.pl?gene=EPHX2
TMPO	Thymopoietin	Protein Coding	P42166	59	GC12P098515	9.719896317	https://www.genecards.org/cgi-bin/carddisp.pl?gene=TMPO
PXN	Paxillin	Protein Coding	P49023	59	GC12M120210	9.667375565	https://www.genecards.org/cgi-bin/carddisp.pl?gene=PXN
NR1H2	Nuclear Receptor Subfamily 1 Group H Member 2	Protein Coding	P55055	59	GC19P050329	9.590504646	https://www.genecards.org/cgi-bin/carddisp.pl?gene=NR1H2
GAMT	Guanidinoacetate N-Methyltransferase	Protein Coding	Q14353	59	GC19M001397	9.536787033	https://www.genecards.org/cgi-bin/carddisp.pl?gene=GAMT
ATRX	ATRX Chromatin Remodeler	Protein Coding	P46100	59	GC0XM077504	9.532669067	https://www.genecards.org/cgi-bin/carddisp.pl?gene=ATRX
GALT	Galactose-1-Phosphate Uridylyltransferase	Protein Coding	P07902	59	GC09P078010	9.516741753	https://www.genecards.org/cgi-bin/carddisp.pl?gene=GALT
EIF4G1	Eukaryotic Translation Initiation Factor 4 Gamma 1	Protein Coding	Q04637	59	GC03P184314	9.48206234	https://www.genecards.org/cgi-bin/carddisp.pl?gene=EIF4G1
FAH	Fumarylacetoacetate Hydrolase	Protein Coding	P16930	59	GC15P080152	9.472909927	https://www.genecards.org/cgi-bin/carddisp.pl?gene=FAH
TPP1	Tripeptidyl Peptidase 1	Protein Coding	O14773	59	GC11M016059	9.459733963	https://www.genecards.org/cgi-bin/carddisp.pl?gene=TPP1
ASNS	Asparagine Synthetase (Glutamine-Hydrolyzing)	Protein Coding	P08243	59	GC07M097854	9.457282066	https://www.genecards.org/cgi-bin/carddisp.pl?gene=ASNS
ABCC8	ATP Binding Cassette Subfamily C Member 8	Protein Coding	Q09428	59	GC11M017392	9.422373772	https://www.genecards.org/cgi-bin/carddisp.pl?gene=ABCC8
MYH11	Myosin Heavy Chain 11	Protein Coding	P35749	59	GC16M052663	9.347373009	https://www.genecards.org/cgi-bin/carddisp.pl?gene=MYH11
ERCC4	ERCC Excision Repair 4, Endonuclease Catalytic Subunit	Protein Coding	Q92889	59	GC16P013920	9.323886871	https://www.genecards.org/cgi-bin/carddisp.pl?gene=ERCC4
ALOX15	Arachidonate 15-Lipoxygenase	Protein Coding	P16050	59	GC17M004630	9.255335808	https://www.genecards.org/cgi-bin/carddisp.pl?gene=ALOX15
S100B	S100 Calcium Binding Protein B	Protein Coding	P04271	59	GC21M055311	9.25082016	https://www.genecards.org/cgi-bin/carddisp.pl?gene=S100B
LBR	Lamin B Receptor	Protein Coding	Q14739	59	GC01M225401	9.244558334	https://www.genecards.org/cgi-bin/carddisp.pl?gene=LBR
KCNA5	Potassium Voltage-Gated Channel Subfamily A Member 5	Protein Coding	P22460	59	GC12P005043	9.23829937	https://www.genecards.org/cgi-bin/carddisp.pl?gene=KCNA5
SERPINH1	Serpin Family H Member 1	Protein Coding	P50454	59	GC11P075562	9.181631088	https://www.genecards.org/cgi-bin/carddisp.pl?gene=SERPINH1
IDO1	Indoleamine 2,3-Dioxygenase 1	Protein Coding	P14902	59	GC08P045380	9.164730072	https://www.genecards.org/cgi-bin/carddisp.pl?gene=IDO1
GSTO1	Glutathione S-Transferase Omega 1	Protein Coding	P78417	59	GC10P104235	9.127764702	https://www.genecards.org/cgi-bin/carddisp.pl?gene=GSTO1
DDB2	Damage Specific DNA Binding Protein 2	Protein Coding	Q92466	59	GC11P049487	9.083547592	https://www.genecards.org/cgi-bin/carddisp.pl?gene=DDB2
CACNB2	Calcium Voltage-Gated Channel Auxiliary Subunit Beta 2	Protein Coding	Q08289	59	GC10P018141	9.021335602	https://www.genecards.org/cgi-bin/carddisp.pl?gene=CACNB2
ALDOB	Aldolase, Fructose-Bisphosphate B	Protein Coding	P05062	59	GC09M101420	8.987335205	https://www.genecards.org/cgi-bin/carddisp.pl?gene=ALDOB
ACO2	Aconitase 2	Protein Coding	Q99798	59	GC22P097511	8.938501358	https://www.genecards.org/cgi-bin/carddisp.pl?gene=ACO2
KCND3	Potassium Voltage-Gated Channel Subfamily D Member 3	Protein Coding	Q9UK17	59	GC01M111770	8.918884277	https://www.genecards.org/cgi-bin/carddisp.pl?gene=KCND3
CCN2	Cellular Communication Network Factor 2	Protein Coding	P29279	59	GC06M131948	8.910242081	https://www.genecards.org/cgi-bin/carddisp.pl?gene=CCN2
BIRC5	Baculoviral IAP Repeat Containing 5	Protein Coding	O15392	59	GC17P078214	8.818403244	https://www.genecards.org/cgi-bin/carddisp.pl?gene=BIRC5
PNPO	Pyridoxamine 5'-Phosphate Oxidase	Protein Coding	Q9NVS9	59	GC17P047941	8.805450439	https://www.genecards.org/cgi-bin/carddisp.pl?gene=PNPO
FTO	FTO Alpha-Ketoglutarate Dependent Dioxygenase	Protein Coding	Q9C0B1	59	GC16P129419	8.797300339	https://www.genecards.org/cgi-bin/carddisp.pl?gene=FTO
SLC12A6	Solute Carrier Family 12 Member 6	Protein Coding	Q9UHW9	59	GC15M034229	8.747689247	https://www.genecards.org/cgi-bin/carddisp.pl?gene=SLC12A6
BACE1	Beta-Secretase 1	Protein Coding	P56817	59	GC11M117285	8.737999916	https://www.genecards.org/cgi-bin/carddisp.pl?gene=BACE1
HUWE1	HECT, UBA And WWE Domain Containing E3 Ubiquitin Protein Ligase 1	Protein Coding	Q7Z6Z7	59	GC0XM053532	8.729179382	https://www.genecards.org/cgi-bin/carddisp.pl?gene=HUWE1
BECN1	Beclin 1	Protein Coding	Q14457	59	GC17M042810	8.683689117	https://www.genecards.org/cgi-bin/carddisp.pl?gene=BECN1
PLOD2	Procollagen-Lysine,2-Oxoglutarate 5-Dioxygenase 2	Protein Coding	O00469	59	GC03M146035	8.633553505	https://www.genecards.org/cgi-bin/carddisp.pl?gene=PLOD2
ALDH3A1	Aldehyde Dehydrogenase 3 Family Member A1	Protein Coding	P30838	59	GC17M019737	8.6281147	https://www.genecards.org/cgi-bin/carddisp.pl?gene=ALDH3A1
HCN1	Hyperpolarization Activated Cyclic Nucleotide Gated Potassium Channel 1	Protein Coding	O60741	59	GC05M045271	8.593113899	https://www.genecards.org/cgi-bin/carddisp.pl?gene=HCN1
WNT1	Wnt Family Member 1	Protein Coding	P04628	59	GC12P081263	8.498493195	https://www.genecards.org/cgi-bin/carddisp.pl?gene=WNT1
PML	PML Nuclear Body Scaffold	Protein Coding	P29590	59	GC15P073994	8.472576141	https://www.genecards.org/cgi-bin/carddisp.pl?gene=PML
ABCB11	ATP Binding Cassette Subfamily B Member 11	Protein Coding	O95342	59	GC02M168922	8.452443123	https://www.genecards.org/cgi-bin/carddisp.pl?gene=ABCB11
CUL1	Cullin 1	Protein Coding	Q13616	59	GC07P148697	8.439800262	https://www.genecards.org/cgi-bin/carddisp.pl?gene=CUL1
IRF1	Interferon Regulatory Factor 1	Protein Coding	P10914	59	GC05M132440	8.432823181	https://www.genecards.org/cgi-bin/carddisp.pl?gene=IRF1
SIGMAR1	Sigma Non-Opioid Intracellular Receptor 1	Protein Coding	Q99720	59	GC09M034634	8.376021385	https://www.genecards.org/cgi-bin/carddisp.pl?gene=SIGMAR1
NR0B1	Nuclear Receptor Subfamily 0 Group B Member 1	Protein Coding	P51843	59	GC0XM030304	8.150745392	https://www.genecards.org/cgi-bin/carddisp.pl?gene=NR0B1
HLA-B	Major Histocompatibility Complex, Class I, B	Protein Coding	P01889	59	GC06M111465	8.061326981	https://www.genecards.org/cgi-bin/carddisp.pl?gene=HLA-B
TALDO1	Transaldolase 1	Protein Coding	P37837	59	GC11P022704	8.028063774	https://www.genecards.org/cgi-bin/carddisp.pl?gene=TALDO1
POLH	DNA Polymerase Eta	Protein Coding	Q9Y253	59	GC06P043576	7.991652489	https://www.genecards.org/cgi-bin/carddisp.pl?gene=POLH
ACTN2	Actinin Alpha 2	Protein Coding	P35609	59	GC01P236686	7.815285683	https://www.genecards.org/cgi-bin/carddisp.pl?gene=ACTN2
TSPO	Translocator Protein	Protein Coding	B1AH88	59	GC22P043151	7.775332928	https://www.genecards.org/cgi-bin/carddisp.pl?gene=TSPO
FHL1	Four And A Half LIM Domains 1	Protein Coding	Q13642	59	GC0XP136146	7.703683853	https://www.genecards.org/cgi-bin/carddisp.pl?gene=FHL1
S1PR1	Sphingosine-1-Phosphate Receptor 1	Protein Coding	P21453	59	GC01P101236	7.696495056	https://www.genecards.org/cgi-bin/carddisp.pl?gene=S1PR1
GNB3	G Protein Subunit Beta 3	Protein Coding	P16520	59	GC12P006839	7.68100071	https://www.genecards.org/cgi-bin/carddisp.pl?gene=GNB3
SYP	Synaptophysin	Protein Coding	P08247	59	GC0XM049187	7.620515823	https://www.genecards.org/cgi-bin/carddisp.pl?gene=SYP
LCAT	Lecithin-Cholesterol Acyltransferase	Protein Coding	P04180	59	GC16M067939	7.618774414	https://www.genecards.org/cgi-bin/carddisp.pl?gene=LCAT
CSF2	Colony Stimulating Factor 2	Protein Coding	P04141	59	GC05P132073	7.61067152	https://www.genecards.org/cgi-bin/carddisp.pl?gene=CSF2
MYLK2	Myosin Light Chain Kinase 2	Protein Coding	Q9H1R3	59	GC20P031819	7.537924767	https://www.genecards.org/cgi-bin/carddisp.pl?gene=MYLK2
MBL2	Mannose Binding Lectin 2	Protein Coding	P11226	59	GC10M052760	7.534979343	https://www.genecards.org/cgi-bin/carddisp.pl?gene=MBL2
ITPA	Inosine Triphosphatase	Protein Coding	Q9BY32	59	GC20P011657	7.492208481	https://www.genecards.org/cgi-bin/carddisp.pl?gene=ITPA
ACSL4	Acyl-CoA Synthetase Long Chain Family Member 4	Protein Coding	O60488	59	GC0XM109624	7.428649902	https://www.genecards.org/cgi-bin/carddisp.pl?gene=ACSL4
COL5A1	Collagen Type V Alpha 1 Chain	Protein Coding	P20908	59	GC09P134641	7.4014678	https://www.genecards.org/cgi-bin/carddisp.pl?gene=COL5A1
HPD	4-Hydroxyphenylpyruvate Dioxygenase	Protein Coding	P32754	59	GC12M121839	7.373879433	https://www.genecards.org/cgi-bin/carddisp.pl?gene=HPD
PNKP	Polynucleotide Kinase 3'-Phosphatase	Protein Coding	Q96T60	59	GC19M112827	7.339137077	https://www.genecards.org/cgi-bin/carddisp.pl?gene=PNKP
AK2	Adenylate Kinase 2	Protein Coding	P54819	59	GC01M033007	7.332532883	https://www.genecards.org/cgi-bin/carddisp.pl?gene=AK2
MYCN	MYCN Proto-Oncogene, BHLH Transcription Factor	Protein Coding	P04198	59	GC02P016028	7.308614731	https://www.genecards.org/cgi-bin/carddisp.pl?gene=MYCN
KCNJ11	Potassium Inwardly Rectifying Channel Subfamily J Member 11	Protein Coding	Q14654	59	GC11M018195	7.307056904	https://www.genecards.org/cgi-bin/carddisp.pl?gene=KCNJ11
HCFC1	Host Cell Factor C1	Protein Coding	P51610	59	GC0XM153947	7.280780792	https://www.genecards.org/cgi-bin/carddisp.pl?gene=HCFC1
TNFRSF11B	TNF Receptor Superfamily Member 11b	Protein Coding	O00300	59	GC08M118923	7.208930492	https://www.genecards.org/cgi-bin/carddisp.pl?gene=TNFRSF11B
EIF4EBP1	Eukaryotic Translation Initiation Factor 4E Binding Protein 1	Protein Coding	Q13541	59	GC08P045333	7.206057072	https://www.genecards.org/cgi-bin/carddisp.pl?gene=EIF4EBP1
GPI	Glucose-6-Phosphate Isomerase	Protein Coding	P06744	59	GC19P034359	7.184723854	https://www.genecards.org/cgi-bin/carddisp.pl?gene=GPI
TOR1A	Torsin Family 1 Member A	Protein Coding	O14656	59	GC09M129812	7.172559738	https://www.genecards.org/cgi-bin/carddisp.pl?gene=TOR1A
CD47	CD47 Molecule	Protein Coding	Q08722	59	GC03M108043	7.128820419	https://www.genecards.org/cgi-bin/carddisp.pl?gene=CD47
TLR9	Toll Like Receptor 9	Protein Coding	Q9NR96	59	GC03M055157	7.121333122	https://www.genecards.org/cgi-bin/carddisp.pl?gene=TLR9
ABCB4	ATP Binding Cassette Subfamily B Member 4	Protein Coding	P21439	59	GC07M087365	6.985053062	https://www.genecards.org/cgi-bin/carddisp.pl?gene=ABCB4
ADSL	Adenylosuccinate Lyase	Protein Coding	P30566	59	GC22P040346	6.952923298	https://www.genecards.org/cgi-bin/carddisp.pl?gene=ADSL
EZR	Ezrin	Protein Coding	P15311	59	GC06M158765	6.928713799	https://www.genecards.org/cgi-bin/carddisp.pl?gene=EZR
LIFR	LIF Receptor Subunit Alpha	Protein Coding	P42702	59	GC05M039144	6.905574799	https://www.genecards.org/cgi-bin/carddisp.pl?gene=LIFR
AVPR2	Arginine Vasopressin Receptor 2	Protein Coding	P30518	59	GC0XP153902	6.876202583	https://www.genecards.org/cgi-bin/carddisp.pl?gene=AVPR2
ITGA2	Integrin Subunit Alpha 2	Protein Coding	P17301	59	GC05P052989	6.850392342	https://www.genecards.org/cgi-bin/carddisp.pl?gene=ITGA2
SUMO1	Small Ubiquitin Like Modifier 1	Protein Coding	P63165	59	GC02M202206	6.841762543	https://www.genecards.org/cgi-bin/carddisp.pl?gene=SUMO1
C5AR1	Complement C5a Receptor 1	Protein Coding	P21730	59	GC19P047290	6.775533676	https://www.genecards.org/cgi-bin/carddisp.pl?gene=C5AR1
MEF2A	Myocyte Enhancer Factor 2A	Protein Coding	Q02078	59	GC15P099565	6.745743275	https://www.genecards.org/cgi-bin/carddisp.pl?gene=MEF2A
DHODH	Dihydroorotate Dehydrogenase (Quinone)	Protein Coding	Q02127	59	GC16P072008	6.643715382	https://www.genecards.org/cgi-bin/carddisp.pl?gene=DHODH
IL5	Interleukin 5	Protein Coding	P05113	59	GC05M132541	6.588237286	https://www.genecards.org/cgi-bin/carddisp.pl?gene=IL5
NR1H3	Nuclear Receptor Subfamily 1 Group H Member 3	Protein Coding	Q13133	59	GC11P047248	6.583491325	https://www.genecards.org/cgi-bin/carddisp.pl?gene=NR1H3
CETP	Cholesteryl Ester Transfer Protein	Protein Coding	P11597	59	GC16P056961	6.566829681	https://www.genecards.org/cgi-bin/carddisp.pl?gene=CETP
ALAS2	5'-Aminolevulinate Synthase 2	Protein Coding	P22557	59	GC0XM055009	6.55491972	https://www.genecards.org/cgi-bin/carddisp.pl?gene=ALAS2
CFL1	Cofilin 1	Protein Coding	P23528	59	GC11M065823	6.554176331	https://www.genecards.org/cgi-bin/carddisp.pl?gene=CFL1
CDKN2B	Cyclin Dependent Kinase Inhibitor 2B	Protein Coding	P42772	59	GC09M022002	6.551958084	https://www.genecards.org/cgi-bin/carddisp.pl?gene=CDKN2B
DKC1	Dyskerin Pseudouridine Synthase 1	Protein Coding	O60832	59	GC0XP154762	6.516730785	https://www.genecards.org/cgi-bin/carddisp.pl?gene=DKC1
DIABLO	Diablo IAP-Binding Mitochondrial Protein	Protein Coding	Q9NR28	59	GC12M124897	6.477464676	https://www.genecards.org/cgi-bin/carddisp.pl?gene=DIABLO
CSK	C-Terminal Src Kinase	Protein Coding	P41240	59	GC15P074782	6.473885536	https://www.genecards.org/cgi-bin/carddisp.pl?gene=CSK
CFH	Complement Factor H	Protein Coding	P08603	59	GC01P196621	6.444312096	https://www.genecards.org/cgi-bin/carddisp.pl?gene=CFH
IRS2	Insulin Receptor Substrate 2	Protein Coding	Q9Y4H2	59	GC13M109752	6.418766022	https://www.genecards.org/cgi-bin/carddisp.pl?gene=IRS2
LIPC	Lipase C, Hepatic Type	Protein Coding	P11150	59	GC15P058410	6.411213398	https://www.genecards.org/cgi-bin/carddisp.pl?gene=LIPC
PSMA6	Proteasome 20S Subunit Alpha 6	Protein Coding	P60900	59	GC14P035278	6.380306244	https://www.genecards.org/cgi-bin/carddisp.pl?gene=PSMA6
SLC6A1	Solute Carrier Family 6 Member 1	Protein Coding	P30531	59	GC03P028802	6.372112274	https://www.genecards.org/cgi-bin/carddisp.pl?gene=SLC6A1
HYAL1	Hyaluronidase 1	Protein Coding	Q12794	59	GC03M050299	6.344576836	https://www.genecards.org/cgi-bin/carddisp.pl?gene=HYAL1
RHO	Rhodopsin	Protein Coding	P08100	59	GC03P144186	6.344174862	https://www.genecards.org/cgi-bin/carddisp.pl?gene=RHO
GP1BA	Glycoprotein Ib Platelet Subunit Alpha	Protein Coding	P07359	59	GC17P004932	6.339328766	https://www.genecards.org/cgi-bin/carddisp.pl?gene=GP1BA
IL1RAP	Interleukin 1 Receptor Accessory Protein	Protein Coding	Q9NPH3	59	GC03P190514	6.322796822	https://www.genecards.org/cgi-bin/carddisp.pl?gene=IL1RAP
CXCL12	C-X-C Motif Chemokine Ligand 12	Protein Coding	P48061	59	GC10M044370	6.280592918	https://www.genecards.org/cgi-bin/carddisp.pl?gene=CXCL12
DLST	Dihydrolipoamide S-Succinyltransferase	Protein Coding	P36957	59	GC14P074881	6.233616829	https://www.genecards.org/cgi-bin/carddisp.pl?gene=DLST
LOXL2	Lysyl Oxidase Like 2	Protein Coding	Q9Y4K0	59	GC08M023296	6.198765278	https://www.genecards.org/cgi-bin/carddisp.pl?gene=LOXL2
KCNA2	Potassium Voltage-Gated Channel Subfamily A Member 2	Protein Coding	P16389	59	GC01M110519	6.144006729	https://www.genecards.org/cgi-bin/carddisp.pl?gene=KCNA2
POLB	DNA Polymerase Beta	Protein Coding	P06746	59	GC08P042338	6.141977787	https://www.genecards.org/cgi-bin/carddisp.pl?gene=POLB
CTSS	Cathepsin S	Protein Coding	P25774	59	GC01M150730	6.116382122	https://www.genecards.org/cgi-bin/carddisp.pl?gene=CTSS
NR4A2	Nuclear Receptor Subfamily 4 Group A Member 2	Protein Coding	P43354	59	GC02M156324	6.114142418	https://www.genecards.org/cgi-bin/carddisp.pl?gene=NR4A2
HRH1	Histamine Receptor H1	Protein Coding	P35367	59	GC03P028803	6.101050377	https://www.genecards.org/cgi-bin/carddisp.pl?gene=HRH1
GZMB	Granzyme B	Protein Coding	P10144	59	GC14M024630	6.017105103	https://www.genecards.org/cgi-bin/carddisp.pl?gene=GZMB
CCR5	C-C Motif Chemokine Receptor 5	Protein Coding	P51681	59	GC03P066709	6.015036106	https://www.genecards.org/cgi-bin/carddisp.pl?gene=CCR5
LAMC2	Laminin Subunit Gamma 2	Protein Coding	Q13753	59	GC01P183186	5.966212273	https://www.genecards.org/cgi-bin/carddisp.pl?gene=LAMC2
MDM4	MDM4 Regulator Of P53	Protein Coding	O15151	59	GC01P204516	5.963489532	https://www.genecards.org/cgi-bin/carddisp.pl?gene=MDM4
UGT1A9	UDP Glucuronosyltransferase Family 1 Member A9	Protein Coding	O60656	59	GC02P233671	5.962471485	https://www.genecards.org/cgi-bin/carddisp.pl?gene=UGT1A9
TPI1	Triosephosphate Isomerase 1	Protein Coding	P60174	59	GC12P006867	5.948003769	https://www.genecards.org/cgi-bin/carddisp.pl?gene=TPI1
CHI3L1	Chitinase 3 Like 1	Protein Coding	P36222	59	GC01M203148	5.925387859	https://www.genecards.org/cgi-bin/carddisp.pl?gene=CHI3L1
ATXN3	Ataxin 3	Protein Coding	P54252	59	GC14M125325	5.912903309	https://www.genecards.org/cgi-bin/carddisp.pl?gene=ATXN3
FANCL	FA Complementation Group L	Protein Coding	Q9NW38	59	GC02M058127	5.896444321	https://www.genecards.org/cgi-bin/carddisp.pl?gene=FANCL
WWOX	WW Domain Containing Oxidoreductase	Protein Coding	Q9NZC7	59	GC16P078099	5.869415283	https://www.genecards.org/cgi-bin/carddisp.pl?gene=WWOX
PLOD1	Procollagen-Lysine,2-Oxoglutarate 5-Dioxygenase 1	Protein Coding	Q02809	59	GC01P011934	5.860608578	https://www.genecards.org/cgi-bin/carddisp.pl?gene=PLOD1
MKNK1	MAPK Interacting Serine/Threonine Kinase 1	Protein Coding	Q9BUB5	59	GC01M046557	5.832130432	https://www.genecards.org/cgi-bin/carddisp.pl?gene=MKNK1
PTGES3	Prostaglandin E Synthase 3	Protein Coding	Q15185	59	GC12M060687	5.81317234	https://www.genecards.org/cgi-bin/carddisp.pl?gene=PTGES3
CSTB	Cystatin B	Protein Coding	P04080	59	GC21M043772	5.811223507	https://www.genecards.org/cgi-bin/carddisp.pl?gene=CSTB
USP15	Ubiquitin Specific Peptidase 15	Protein Coding	Q9Y4E8	59	GC12P062260	5.810928345	https://www.genecards.org/cgi-bin/carddisp.pl?gene=USP15
FBXW7	F-Box And WD Repeat Domain Containing 7	Protein Coding	Q969H0	59	GC04M152321	5.800714493	https://www.genecards.org/cgi-bin/carddisp.pl?gene=FBXW7
TGFA	Transforming Growth Factor Alpha	Protein Coding	P01135	59	GC02M070447	5.789907455	https://www.genecards.org/cgi-bin/carddisp.pl?gene=TGFA
BCL6	BCL6 Transcription Repressor	Protein Coding	P41182	59	GC03M187721	5.788479328	https://www.genecards.org/cgi-bin/carddisp.pl?gene=BCL6
KRT8	Keratin 8	Protein Coding	P05787	59	GC12M052897	5.766916275	https://www.genecards.org/cgi-bin/carddisp.pl?gene=KRT8
PAK2	P21 (RAC1) Activated Kinase 2	Protein Coding	Q13177	59	GC03P196739	5.756047726	https://www.genecards.org/cgi-bin/carddisp.pl?gene=PAK2
TPM2	Tropomyosin 2	Protein Coding	P07951	59	GC09M036196	5.746932983	https://www.genecards.org/cgi-bin/carddisp.pl?gene=TPM2
ERCC1	ERCC Excision Repair 1, Endonuclease Non-Catalytic Subunit	Protein Coding	P07992	59	GC19M112655	5.736188889	https://www.genecards.org/cgi-bin/carddisp.pl?gene=ERCC1
HSD11B2	Hydroxysteroid 11-Beta Dehydrogenase 2	Protein Coding	P80365	59	GC16P129754	5.732712746	https://www.genecards.org/cgi-bin/carddisp.pl?gene=HSD11B2
PDE2A	Phosphodiesterase 2A	Protein Coding	O00408	59	GC11M072576	5.727361202	https://www.genecards.org/cgi-bin/carddisp.pl?gene=PDE2A
SMAD6	SMAD Family Member 6	Protein Coding	O43541	59	GC15P066702	5.715895653	https://www.genecards.org/cgi-bin/carddisp.pl?gene=SMAD6
RELB	RELB Proto-Oncogene, NF-KB Subunit	Protein Coding	Q01201	59	GC19P162266	5.66919136	https://www.genecards.org/cgi-bin/carddisp.pl?gene=RELB
PRKG2	Protein Kinase CGMP-Dependent 2	Protein Coding	Q13237	59	GC04M081087	5.654836655	https://www.genecards.org/cgi-bin/carddisp.pl?gene=PRKG2
MAP4K4	Mitogen-Activated Protein Kinase Kinase Kinase Kinase 4	Protein Coding	O95819	59	GC02P101696	5.653775215	https://www.genecards.org/cgi-bin/carddisp.pl?gene=MAP4K4
ILK	Integrin Linked Kinase	Protein Coding	Q13418	59	GC11P022985	5.623351097	https://www.genecards.org/cgi-bin/carddisp.pl?gene=ILK
FPR1	Formyl Peptide Receptor 1	Protein Coding	P21462	59	GC19M051745	5.603269577	https://www.genecards.org/cgi-bin/carddisp.pl?gene=FPR1
CD3D	CD3 Delta Subunit Of T-Cell Receptor Complex	Protein Coding	P04234	59	GC11M143818	5.576386452	https://www.genecards.org/cgi-bin/carddisp.pl?gene=CD3D
IL7R	Interleukin 7 Receptor	Protein Coding	P16871	59	GC05P035852	5.534383774	https://www.genecards.org/cgi-bin/carddisp.pl?gene=IL7R
GK	Glycerol Kinase	Protein Coding	P32189	59	GC0XP031703	5.498551846	https://www.genecards.org/cgi-bin/carddisp.pl?gene=GK
NPR1	Natriuretic Peptide Receptor 1	Protein Coding	P16066	59	GC01P179935	5.475872993	https://www.genecards.org/cgi-bin/carddisp.pl?gene=NPR1
GATA1	GATA Binding Protein 1	Protein Coding	P15976	59	GC0XP048786	5.460125446	https://www.genecards.org/cgi-bin/carddisp.pl?gene=GATA1
ITPR3	Inositol 1,4,5-Trisphosphate Receptor Type 3	Protein Coding	Q14573	59	GC06P033620	5.385096073	https://www.genecards.org/cgi-bin/carddisp.pl?gene=ITPR3
PTPN2	Protein Tyrosine Phosphatase Non-Receptor Type 2	Protein Coding	P17706	59	GC18M039137	5.377994537	https://www.genecards.org/cgi-bin/carddisp.pl?gene=PTPN2
ACP5	Acid Phosphatase 5, Tartrate Resistant	Protein Coding	P13686	59	GC19M011574	5.358553886	https://www.genecards.org/cgi-bin/carddisp.pl?gene=ACP5
CDK9	Cyclin Dependent Kinase 9	Protein Coding	P50750	59	GC09P155954	5.344849586	https://www.genecards.org/cgi-bin/carddisp.pl?gene=CDK9
TPM3	Tropomyosin 3	Protein Coding	P06753	59	GC01M154155	5.331981182	https://www.genecards.org/cgi-bin/carddisp.pl?gene=TPM3
C5	Complement C5	Protein Coding	P01031	59	GC09M127159	5.322184086	https://www.genecards.org/cgi-bin/carddisp.pl?gene=C5
CD3G	CD3 Gamma Subunit Of T-Cell Receptor Complex	Protein Coding	P09693	59	GC11P118344	5.292604446	https://www.genecards.org/cgi-bin/carddisp.pl?gene=CD3G
HNRNPA2B1	Heterogeneous Nuclear Ribonucleoprotein A2/B1	Protein Coding	P22626	59	GC07M026174	5.261518478	https://www.genecards.org/cgi-bin/carddisp.pl?gene=HNRNPA2B1
HK2	Hexokinase 2	Protein Coding	P52789	59	GC02P075619	5.255282879	https://www.genecards.org/cgi-bin/carddisp.pl?gene=HK2
HTR3A	5-Hydroxytryptamine Receptor 3A	Protein Coding	P46098	59	GC11P113975	5.254966736	https://www.genecards.org/cgi-bin/carddisp.pl?gene=HTR3A
POLD1	DNA Polymerase Delta 1, Catalytic Subunit	Protein Coding	P28340	59	GC19P162481	5.23928833	https://www.genecards.org/cgi-bin/carddisp.pl?gene=POLD1
CD3E	CD3 Epsilon Subunit Of T-Cell Receptor Complex	Protein Coding	P07766	59	GC11P118304	5.210992813	https://www.genecards.org/cgi-bin/carddisp.pl?gene=CD3E
MAP3K3	Mitogen-Activated Protein Kinase Kinase Kinase 3	Protein Coding	Q99759	59	GC17P063622	5.186070442	https://www.genecards.org/cgi-bin/carddisp.pl?gene=MAP3K3
MYL3	Myosin Light Chain 3	Protein Coding	P08590	59	GC03M046836	5.181344509	https://www.genecards.org/cgi-bin/carddisp.pl?gene=MYL3
F2R	Coagulation Factor II Thrombin Receptor	Protein Coding	P25116	59	GC05P076716	5.099730492	https://www.genecards.org/cgi-bin/carddisp.pl?gene=F2R
CDKN1C	Cyclin Dependent Kinase Inhibitor 1C	Protein Coding	P49918	59	GC11M015881	5.065459251	https://www.genecards.org/cgi-bin/carddisp.pl?gene=CDKN1C
ITGAX	Integrin Subunit Alpha X	Protein Coding	P20702	59	GC16P128986	5.003458023	https://www.genecards.org/cgi-bin/carddisp.pl?gene=ITGAX
CTCF	CCCTC-Binding Factor	Protein Coding	P49711	59	GC16P129770	4.990706444	https://www.genecards.org/cgi-bin/carddisp.pl?gene=CTCF
ACAN	Aggrecan	Protein Coding	P16112	59	GC15P202650	4.970881462	https://www.genecards.org/cgi-bin/carddisp.pl?gene=ACAN
KRT1	Keratin 1	Protein Coding	P04264	59	GC12M052674	4.955483913	https://www.genecards.org/cgi-bin/carddisp.pl?gene=KRT1
ST3GAL5	ST3 Beta-Galactoside Alpha-2,3-Sialyltransferase 5	Protein Coding	Q9UNP4	59	GC02M085950	4.950447083	https://www.genecards.org/cgi-bin/carddisp.pl?gene=ST3GAL5
KCNB1	Potassium Voltage-Gated Channel Subfamily B Member 1	Protein Coding	Q14721	59	GC20M049293	4.921669483	https://www.genecards.org/cgi-bin/carddisp.pl?gene=KCNB1
IGFBP3	Insulin Like Growth Factor Binding Protein 3	Protein Coding	P17936	59	GC07M045912	4.920795918	https://www.genecards.org/cgi-bin/carddisp.pl?gene=IGFBP3
ACSS2	Acyl-CoA Synthetase Short Chain Family Member 2	Protein Coding	Q9NR19	59	GC20P055816	4.864352226	https://www.genecards.org/cgi-bin/carddisp.pl?gene=ACSS2
ACTN4	Actinin Alpha 4	Protein Coding	O43707	59	GC19P038647	4.852372646	https://www.genecards.org/cgi-bin/carddisp.pl?gene=ACTN4
HMGA1	High Mobility Group AT-Hook 1	Protein Coding	P17096	59	GC06P190803	4.803386688	https://www.genecards.org/cgi-bin/carddisp.pl?gene=HMGA1
PPP2R2A	Protein Phosphatase 2 Regulatory Subunit Balpha	Protein Coding	P63151	59	GC08P026680	4.75598526	https://www.genecards.org/cgi-bin/carddisp.pl?gene=PPP2R2A
KLK1	Kallikrein 1	Protein Coding	P06870	59	GC19M050819	4.740914345	https://www.genecards.org/cgi-bin/carddisp.pl?gene=KLK1
MAX	MYC Associated Factor X	Protein Coding	P61244	59	GC14M065451	4.728697777	https://www.genecards.org/cgi-bin/carddisp.pl?gene=MAX
YWHAH	Tyrosine 3-Monooxygenase/Tryptophan 5-Monooxygenase Activation Protein Eta	Protein Coding	Q04917	59	GC22P031944	4.722911358	https://www.genecards.org/cgi-bin/carddisp.pl?gene=YWHAH
EDN3	Endothelin 3	Protein Coding	P14138	59	GC20P059300	4.699035168	https://www.genecards.org/cgi-bin/carddisp.pl?gene=EDN3
P2RY1	Purinergic Receptor P2Y1	Protein Coding	P47900	59	GC03P152835	4.680702209	https://www.genecards.org/cgi-bin/carddisp.pl?gene=P2RY1
PLD2	Phospholipase D2	Protein Coding	O14939	59	GC17P164019	4.656134605	https://www.genecards.org/cgi-bin/carddisp.pl?gene=PLD2
OGT	O-Linked N-Acetylglucosamine (GlcNAc) Transferase	Protein Coding	O15294	59	GC0XP072120	4.653936386	https://www.genecards.org/cgi-bin/carddisp.pl?gene=OGT
CD59	CD59 Molecule (CD59 Blood Group)	Protein Coding	P13987	59	GC11M033742	4.637800217	https://www.genecards.org/cgi-bin/carddisp.pl?gene=CD59
SIN3A	SIN3 Transcription Regulator Family Member A	Protein Coding	Q96ST3	59	GC15M075369	4.632077694	https://www.genecards.org/cgi-bin/carddisp.pl?gene=SIN3A
IGFBP7	Insulin Like Growth Factor Binding Protein 7	Protein Coding	Q16270	59	GC04M057030	4.626945496	https://www.genecards.org/cgi-bin/carddisp.pl?gene=IGFBP7
UBE2N	Ubiquitin Conjugating Enzyme E2 N	Protein Coding	P61088	59	GC12M093406	4.598608017	https://www.genecards.org/cgi-bin/carddisp.pl?gene=UBE2N
DVL2	Dishevelled Segment Polarity Protein 2	Protein Coding	O14641	59	GC17M007225	4.580171108	https://www.genecards.org/cgi-bin/carddisp.pl?gene=DVL2
FADD	Fas Associated Via Death Domain	Protein Coding	Q13158	59	GC11P070203	4.555001259	https://www.genecards.org/cgi-bin/carddisp.pl?gene=FADD
CD274	CD274 Molecule	Protein Coding	Q9NZQ7	59	GC09P005450	4.546751022	https://www.genecards.org/cgi-bin/carddisp.pl?gene=CD274
ISG15	ISG15 Ubiquitin Like Modifier	Protein Coding	P05161	59	GC01P001001	4.522882462	https://www.genecards.org/cgi-bin/carddisp.pl?gene=ISG15
GPC3	Glypican 3	Protein Coding	P51654	59	GC0XM133535	4.482799053	https://www.genecards.org/cgi-bin/carddisp.pl?gene=GPC3
PTGIR	Prostaglandin I2 Receptor	Protein Coding	P43119	59	GC19M112705	4.469140053	https://www.genecards.org/cgi-bin/carddisp.pl?gene=PTGIR
MMP12	Matrix Metallopeptidase 12	Protein Coding	P39900	59	GC11M102862	4.462368965	https://www.genecards.org/cgi-bin/carddisp.pl?gene=MMP12
FEN1	Flap Structure-Specific Endonuclease 1	Protein Coding	P39748	59	GC11P114768	4.425635338	https://www.genecards.org/cgi-bin/carddisp.pl?gene=FEN1
CD38	CD38 Molecule	Protein Coding	P28907	59	GC04P032177	4.41550827	https://www.genecards.org/cgi-bin/carddisp.pl?gene=CD38
MCM7	Minichromosome Maintenance Complex Component 7	Protein Coding	P33993	59	GC07M100092	4.392804146	https://www.genecards.org/cgi-bin/carddisp.pl?gene=MCM7
ESRRA	Estrogen Related Receptor Alpha	Protein Coding	P11474	59	GC11P064305	4.374121666	https://www.genecards.org/cgi-bin/carddisp.pl?gene=ESRRA
CSF3R	Colony Stimulating Factor 3 Receptor	Protein Coding	Q99062	59	GC01M036466	4.367193699	https://www.genecards.org/cgi-bin/carddisp.pl?gene=CSF3R
PEBP1	Phosphatidylethanolamine Binding Protein 1	Protein Coding	P30086	59	GC12P118218	4.342876911	https://www.genecards.org/cgi-bin/carddisp.pl?gene=PEBP1
PKLR	Pyruvate Kinase L/R	Protein Coding	P30613	59	GC01M155289	4.274666786	https://www.genecards.org/cgi-bin/carddisp.pl?gene=PKLR
PRPS1	Phosphoribosyl Pyrophosphate Synthetase 1	Protein Coding	P60891	59	GC0XP107628	4.245729446	https://www.genecards.org/cgi-bin/carddisp.pl?gene=PRPS1
KRT14	Keratin 14	Protein Coding	P02533	59	GC17M041582	4.238307953	https://www.genecards.org/cgi-bin/carddisp.pl?gene=KRT14
CHRM1	Cholinergic Receptor Muscarinic 1	Protein Coding	P11229	59	GC11M142882	4.229130745	https://www.genecards.org/cgi-bin/carddisp.pl?gene=CHRM1
PFN1	Profilin 1	Protein Coding	P07737	59	GC17M004945	4.18249321	https://www.genecards.org/cgi-bin/carddisp.pl?gene=PFN1
SPHK1	Sphingosine Kinase 1	Protein Coding	Q9NYA1	59	GC17P076376	4.176569462	https://www.genecards.org/cgi-bin/carddisp.pl?gene=SPHK1
RPSA	Ribosomal Protein SA	Protein Coding	P08865	59	GC03P039406	4.142838955	https://www.genecards.org/cgi-bin/carddisp.pl?gene=RPSA
HMGCS2	3-Hydroxy-3-Methylglutaryl-CoA Synthase 2	Protein Coding	P54868	59	GC01M119747	4.140724659	https://www.genecards.org/cgi-bin/carddisp.pl?gene=HMGCS2
HLA-DRB1	Major Histocompatibility Complex, Class II, DR Beta 1	Protein Coding	P01911	59	GC06M111587	4.119276047	https://www.genecards.org/cgi-bin/carddisp.pl?gene=HLA-DRB1
RAB5A	RAB5A, Member RAS Oncogene Family	Protein Coding	P20339	59	GC03P028989	4.105623722	https://www.genecards.org/cgi-bin/carddisp.pl?gene=RAB5A
ACLY	ATP Citrate Lyase	Protein Coding	P53396	59	GC17M041866	4.098190784	https://www.genecards.org/cgi-bin/carddisp.pl?gene=ACLY
IL17RA	Interleukin 17 Receptor A	Protein Coding	Q96F46	59	GC22P096681	4.09106493	https://www.genecards.org/cgi-bin/carddisp.pl?gene=IL17RA
A2M	Alpha-2-Macroglobulin	Protein Coding	P01023	59	GC12M009067	4.089024544	https://www.genecards.org/cgi-bin/carddisp.pl?gene=A2M
TUBB2A	Tubulin Beta 2A Class IIa	Protein Coding	Q13885	59	GC06M003153	4.077528477	https://www.genecards.org/cgi-bin/carddisp.pl?gene=TUBB2A
CA9	Carbonic Anhydrase 9	Protein Coding	Q16790	59	GC09P035673	4.060616493	https://www.genecards.org/cgi-bin/carddisp.pl?gene=CA9
HNF1A	HNF1 Homeobox A	Protein Coding	P20823	59	GC12P120978	4.04787159	https://www.genecards.org/cgi-bin/carddisp.pl?gene=HNF1A
BIRC3	Baculoviral IAP Repeat Containing 3	Protein Coding	Q13489	59	GC11P102317	4.042284012	https://www.genecards.org/cgi-bin/carddisp.pl?gene=BIRC3
CLTC	Clathrin Heavy Chain	Protein Coding	Q00610	59	GC17P059619	4.004871368	https://www.genecards.org/cgi-bin/carddisp.pl?gene=CLTC
HLA-A	Major Histocompatibility Complex, Class I, A	Protein Coding	P04439	59	GC06P190669	3.985092878	https://www.genecards.org/cgi-bin/carddisp.pl?gene=HLA-A
CYLD	CYLD Lysine 63 Deubiquitinase	Protein Coding	Q9NQC7	59	GC16P050742	3.928487539	https://www.genecards.org/cgi-bin/carddisp.pl?gene=CYLD
NME2	NME/NM23 Nucleoside Diphosphate Kinase 2	Protein Coding	P22392	59	GC17P051165	3.921289682	https://www.genecards.org/cgi-bin/carddisp.pl?gene=NME2
DCTN1	Dynactin Subunit 1	Protein Coding	Q14203	59	GC02M074361	3.917774677	https://www.genecards.org/cgi-bin/carddisp.pl?gene=DCTN1
CDC6	Cell Division Cycle 6	Protein Coding	Q99741	59	GC17P040287	3.865354538	https://www.genecards.org/cgi-bin/carddisp.pl?gene=CDC6
GANAB	Glucosidase II Alpha Subunit	Protein Coding	Q14697	59	GC11M142861	3.86149931	https://www.genecards.org/cgi-bin/carddisp.pl?gene=GANAB
ABCC4	ATP Binding Cassette Subfamily C Member 4 (PEL Blood Group)	Protein Coding	O15439	59	GC13M095019	3.860886097	https://www.genecards.org/cgi-bin/carddisp.pl?gene=ABCC4
DDR1	Discoidin Domain Receptor Tyrosine Kinase 1	Protein Coding	Q08345	59	GC06P190691	3.850610256	https://www.genecards.org/cgi-bin/carddisp.pl?gene=DDR1
SGPL1	Sphingosine-1-Phosphate Lyase 1	Protein Coding	O95470	59	GC10P070815	3.833298683	https://www.genecards.org/cgi-bin/carddisp.pl?gene=SGPL1
SLCO1B1	Solute Carrier Organic Anion Transporter Family Member 1B1	Protein Coding	Q9Y6L6	59	GC12P080631	3.820713997	https://www.genecards.org/cgi-bin/carddisp.pl?gene=SLCO1B1
PCYT1A	Phosphate Cytidylyltransferase 1A, Choline	Protein Coding	P49585	59	GC03M196214	3.780922174	https://www.genecards.org/cgi-bin/carddisp.pl?gene=PCYT1A
PTPRA	Protein Tyrosine Phosphatase Receptor Type A	Protein Coding	P18433	59	GC20P002864	3.73028779	https://www.genecards.org/cgi-bin/carddisp.pl?gene=PTPRA
DDX5	DEAD-Box Helicase 5	Protein Coding	P17844	59	GC17M064498	3.710961819	https://www.genecards.org/cgi-bin/carddisp.pl?gene=DDX5
RIPK2	Receptor Interacting Serine/Threonine Kinase 2	Protein Coding	O43353	59	GC08P090083	3.710700512	https://www.genecards.org/cgi-bin/carddisp.pl?gene=RIPK2
KDM5C	Lysine Demethylase 5C	Protein Coding	P41229	59	GC0XM053176	3.652058125	https://www.genecards.org/cgi-bin/carddisp.pl?gene=KDM5C
CDH3	Cadherin 3	Protein Coding	P22223	59	GC16P129822	3.647844791	https://www.genecards.org/cgi-bin/carddisp.pl?gene=CDH3
FGB	Fibrinogen Beta Chain	Protein Coding	P02675	59	GC04P154739	3.641539812	https://www.genecards.org/cgi-bin/carddisp.pl?gene=FGB
BAP1	BRCA1 Associated Deubiquitinase 1	Protein Coding	Q92560	59	GC03M052401	3.63994813	https://www.genecards.org/cgi-bin/carddisp.pl?gene=BAP1
IGF2R	Insulin Like Growth Factor 2 Receptor	Protein Coding	P11717	59	GC06P159969	3.618791819	https://www.genecards.org/cgi-bin/carddisp.pl?gene=IGF2R
TNFRSF11A	TNF Receptor Superfamily Member 11a	Protein Coding	Q9Y6Q6	59	GC18P062325	3.610076666	https://www.genecards.org/cgi-bin/carddisp.pl?gene=TNFRSF11A
PTGER4	Prostaglandin E Receptor 4	Protein Coding	P35408	59	GC05P040679	3.593633175	https://www.genecards.org/cgi-bin/carddisp.pl?gene=PTGER4
GRM2	Glutamate Metabotropic Receptor 2	Protein Coding	Q14416	59	GC03P051707	3.560136795	https://www.genecards.org/cgi-bin/carddisp.pl?gene=GRM2
MSTN	Myostatin	Protein Coding	O14793	59	GC02M190055	3.550129652	https://www.genecards.org/cgi-bin/carddisp.pl?gene=MSTN
IRF8	Interferon Regulatory Factor 8	Protein Coding	Q02556	59	GC16P130495	3.543841124	https://www.genecards.org/cgi-bin/carddisp.pl?gene=IRF8
AQP3	Aquaporin 3 (Gill Blood Group)	Protein Coding	Q92482	59	GC09M033431	3.542868614	https://www.genecards.org/cgi-bin/carddisp.pl?gene=AQP3
MYOD1	Myogenic Differentiation 1	Protein Coding	P15172	59	GC11P017719	3.534697533	https://www.genecards.org/cgi-bin/carddisp.pl?gene=MYOD1
PLIN1	Perilipin 1	Protein Coding	O60240	59	GC15M089664	3.505415201	https://www.genecards.org/cgi-bin/carddisp.pl?gene=PLIN1
AFP	Alpha Fetoprotein	Protein Coding	P02771	59	GC04P073431	3.489772797	https://www.genecards.org/cgi-bin/carddisp.pl?gene=AFP
MYH10	Myosin Heavy Chain 10	Protein Coding	P35580	59	GC17M008474	3.466211081	https://www.genecards.org/cgi-bin/carddisp.pl?gene=MYH10
MEN1	Menin 1	Protein Coding	O00255	59	GC11M064803	3.461111546	https://www.genecards.org/cgi-bin/carddisp.pl?gene=MEN1
CTSH	Cathepsin H	Protein Coding	P09668	59	GC15M166441	3.460669279	https://www.genecards.org/cgi-bin/carddisp.pl?gene=CTSH
ARHGDIA	Rho GDP Dissociation Inhibitor Alpha	Protein Coding	P52565	59	GC17M081867	3.455777168	https://www.genecards.org/cgi-bin/carddisp.pl?gene=ARHGDIA
SHMT2	Serine Hydroxymethyltransferase 2	Protein Coding	P34897	59	GC12P057229	3.442223787	https://www.genecards.org/cgi-bin/carddisp.pl?gene=SHMT2
SMARCB1	SWI/SNF Related BAF Chromatin Remodeling Complex Subunit B1	Protein Coding	Q12824	59	GC22P023786	3.44124651	https://www.genecards.org/cgi-bin/carddisp.pl?gene=SMARCB1
RAD23B	RAD23 Homolog B, Nucleotide Excision Repair Protein	Protein Coding	P54727	59	GC09P107283	3.413838625	https://www.genecards.org/cgi-bin/carddisp.pl?gene=RAD23B
ALPI	Alkaline Phosphatase, Intestinal	Protein Coding	P09923	59	GC02P232456	3.360886574	https://www.genecards.org/cgi-bin/carddisp.pl?gene=ALPI
ACAT2	Acetyl-CoA Acetyltransferase 2	Protein Coding	Q9BWD1	59	GC06P192690	3.35287571	https://www.genecards.org/cgi-bin/carddisp.pl?gene=ACAT2
APRT	Adenine Phosphoribosyltransferase	Protein Coding	P07741	59	GC16M088810	3.347675562	https://www.genecards.org/cgi-bin/carddisp.pl?gene=APRT
AP2M1	Adaptor Related Protein Complex 2 Subunit Mu 1	Protein Coding	Q96CW1	59	GC03P184174	3.345501423	https://www.genecards.org/cgi-bin/carddisp.pl?gene=AP2M1
GABRD	Gamma-Aminobutyric Acid Type A Receptor Subunit Delta	Protein Coding	O14764	59	GC01P002019	3.335327625	https://www.genecards.org/cgi-bin/carddisp.pl?gene=GABRD
TIE1	Tyrosine Kinase With Immunoglobulin Like And EGF Like Domains 1	Protein Coding	P35590	59	GC01P043300	3.330513954	https://www.genecards.org/cgi-bin/carddisp.pl?gene=TIE1
PTGER3	Prostaglandin E Receptor 3	Protein Coding	P43115	59	GC01M070852	3.321676493	https://www.genecards.org/cgi-bin/carddisp.pl?gene=PTGER3
PAFAH1B1	Platelet Activating Factor Acetylhydrolase 1b Regulatory Subunit 1	Protein Coding	P43034	59	GC17P002593	3.320195198	https://www.genecards.org/cgi-bin/carddisp.pl?gene=PAFAH1B1
BIN1	Bridging Integrator 1	Protein Coding	O00499	59	GC02M127048	3.30350399	https://www.genecards.org/cgi-bin/carddisp.pl?gene=BIN1
SPTLC1	Serine Palmitoyltransferase Long Chain Base Subunit 1	Protein Coding	O15269	59	GC09M126478	3.299082994	https://www.genecards.org/cgi-bin/carddisp.pl?gene=SPTLC1
CCND3	Cyclin D3	Protein Coding	P30281	59	GC06M041934	3.239691257	https://www.genecards.org/cgi-bin/carddisp.pl?gene=CCND3
ARHGEF2	Rho/Rac Guanine Nucleotide Exchange Factor 2	Protein Coding	Q92974	59	GC01M155946	3.219386339	https://www.genecards.org/cgi-bin/carddisp.pl?gene=ARHGEF2
OTX2	Orthodenticle Homeobox 2	Protein Coding	P32243	59	GC14M056799	3.210110664	https://www.genecards.org/cgi-bin/carddisp.pl?gene=OTX2
TTK	TTK Protein Kinase	Protein Coding	P33981	59	GC06P080003	3.208420277	https://www.genecards.org/cgi-bin/carddisp.pl?gene=TTK
GABRA6	Gamma-Aminobutyric Acid Type A Receptor Subunit Alpha6	Protein Coding	Q16445	59	GC05P161547	3.205688238	https://www.genecards.org/cgi-bin/carddisp.pl?gene=GABRA6
CYSLTR2	Cysteinyl Leukotriene Receptor 2	Protein Coding	Q9NS75	59	GC13P048653	3.205523014	https://www.genecards.org/cgi-bin/carddisp.pl?gene=CYSLTR2
SAT1	Spermidine/Spermine N1-Acetyltransferase 1	Protein Coding	P21673	59	GC0XP023784	3.18469286	https://www.genecards.org/cgi-bin/carddisp.pl?gene=SAT1
PRTN3	Proteinase 3	Protein Coding	P24158	59	GC19P000840	3.156437874	https://www.genecards.org/cgi-bin/carddisp.pl?gene=PRTN3
VAV1	Vav Guanine Nucleotide Exchange Factor 1	Protein Coding	P15498	59	GC19P006772	3.137965202	https://www.genecards.org/cgi-bin/carddisp.pl?gene=VAV1
KCNJ6	Potassium Inwardly Rectifying Channel Subfamily J Member 6	Protein Coding	P48051	59	GC21M037607	3.126400948	https://www.genecards.org/cgi-bin/carddisp.pl?gene=KCNJ6
PYGL	Glycogen Phosphorylase L	Protein Coding	P06737	59	GC14M050857	3.100980282	https://www.genecards.org/cgi-bin/carddisp.pl?gene=PYGL
ERG	ETS Transcription Factor ERG	Protein Coding	P11308	59	GC21M038367	3.096677542	https://www.genecards.org/cgi-bin/carddisp.pl?gene=ERG
PITX2	Paired Like Homeodomain 2	Protein Coding	Q99697	59	GC04M110617	3.094703674	https://www.genecards.org/cgi-bin/carddisp.pl?gene=PITX2
SLC4A4	Solute Carrier Family 4 Member 4	Protein Coding	Q9Y6R1	59	GC04P071066	3.068487883	https://www.genecards.org/cgi-bin/carddisp.pl?gene=SLC4A4
GRM3	Glutamate Metabotropic Receptor 3	Protein Coding	Q14832	59	GC07P086643	3.058395386	https://www.genecards.org/cgi-bin/carddisp.pl?gene=GRM3
GNAI2	G Protein Subunit Alpha I2	Protein Coding	P04899	59	GC03P050226	3.038935184	https://www.genecards.org/cgi-bin/carddisp.pl?gene=GNAI2
TWIST1	Twist Family BHLH Transcription Factor 1	Protein Coding	Q15672	59	GC07M019020	3.03186655	https://www.genecards.org/cgi-bin/carddisp.pl?gene=TWIST1
DCX	Doublecortin	Protein Coding	O43602	59	GC0XM111293	2.967089653	https://www.genecards.org/cgi-bin/carddisp.pl?gene=DCX
SLC5A2	Solute Carrier Family 5 Member 2	Protein Coding	P31639	59	GC16P128994	2.948515892	https://www.genecards.org/cgi-bin/carddisp.pl?gene=SLC5A2
RBPJ	Recombination Signal Binding Protein For Immunoglobulin Kappa J Region	Protein Coding	Q06330	59	GC04P026105	2.94182229	https://www.genecards.org/cgi-bin/carddisp.pl?gene=RBPJ
CTPS1	CTP Synthase 1	Protein Coding	P17812	59	GC01P040979	2.914540768	https://www.genecards.org/cgi-bin/carddisp.pl?gene=CTPS1
OXCT1	3-Oxoacid CoA-Transferase 1	Protein Coding	P55809	59	GC05M041732	2.906899452	https://www.genecards.org/cgi-bin/carddisp.pl?gene=OXCT1
CDK7	Cyclin Dependent Kinase 7	Protein Coding	P50613	59	GC05P083539	2.896776676	https://www.genecards.org/cgi-bin/carddisp.pl?gene=CDK7
PSMB9	Proteasome 20S Subunit Beta 9	Protein Coding	P28065	59	GC06P190739	2.86677742	https://www.genecards.org/cgi-bin/carddisp.pl?gene=PSMB9
ADRA1A	Adrenoceptor Alpha 1A	Protein Coding	P35348	59	GC08M026747	2.861247063	https://www.genecards.org/cgi-bin/carddisp.pl?gene=ADRA1A
FPR2	Formyl Peptide Receptor 2	Protein Coding	P25090	59	GC19P051752	2.857956409	https://www.genecards.org/cgi-bin/carddisp.pl?gene=FPR2
CRKL	CRK Like Proto-Oncogene, Adaptor Protein	Protein Coding	P46109	59	GC22P020917	2.856861591	https://www.genecards.org/cgi-bin/carddisp.pl?gene=CRKL
COMP	Cartilage Oligomeric Matrix Protein	Protein Coding	P49747	59	GC19M112180	2.840019464	https://www.genecards.org/cgi-bin/carddisp.pl?gene=COMP
GNRHR	Gonadotropin Releasing Hormone Receptor	Protein Coding	P30968	59	GC04M067737	2.833095789	https://www.genecards.org/cgi-bin/carddisp.pl?gene=GNRHR
RPS6KA2	Ribosomal Protein S6 Kinase A2	Protein Coding	Q15349	59	GC06M166409	2.809673786	https://www.genecards.org/cgi-bin/carddisp.pl?gene=RPS6KA2
GOT2	Glutamic-Oxaloacetic Transaminase 2	Protein Coding	P00505	59	GC16M058707	2.769011974	https://www.genecards.org/cgi-bin/carddisp.pl?gene=GOT2
SLC9A3	Solute Carrier Family 9 Member A3	Protein Coding	P48764	59	GC05M000472	2.762407541	https://www.genecards.org/cgi-bin/carddisp.pl?gene=SLC9A3
PTGDS	Prostaglandin D2 Synthase	Protein Coding	P41222	59	GC09P156438	2.727822781	https://www.genecards.org/cgi-bin/carddisp.pl?gene=PTGDS
PNLIP	Pancreatic Lipase	Protein Coding	P16233	59	GC10P116545	2.694687843	https://www.genecards.org/cgi-bin/carddisp.pl?gene=PNLIP
TPMT	Thiopurine S-Methyltransferase	Protein Coding	P51580	59	GC06M018128	2.653486013	https://www.genecards.org/cgi-bin/carddisp.pl?gene=TPMT
CAST	Calpastatin	Protein Coding	P20810	59	GC05P095975	2.613334656	https://www.genecards.org/cgi-bin/carddisp.pl?gene=CAST
DAG1	Dystroglycan 1	Protein Coding	Q14118	59	GC03P066868	2.607671499	https://www.genecards.org/cgi-bin/carddisp.pl?gene=DAG1
CIT	Citron Rho-Interacting Serine/Threonine Kinase	Protein Coding	O14578	59	GC12M119687	2.605091572	https://www.genecards.org/cgi-bin/carddisp.pl?gene=CIT
BUB3	BUB3 Mitotic Checkpoint Protein	Protein Coding	O43684	59	GC10P123154	2.58814764	https://www.genecards.org/cgi-bin/carddisp.pl?gene=BUB3
GRIN2C	Glutamate Ionotropic Receptor NMDA Type Subunit 2C	Protein Coding	Q14957	59	GC17M074842	2.581254482	https://www.genecards.org/cgi-bin/carddisp.pl?gene=GRIN2C
GABRA2	Gamma-Aminobutyric Acid Type A Receptor Subunit Alpha2	Protein Coding	P47869	59	GC04M046243	2.534929752	https://www.genecards.org/cgi-bin/carddisp.pl?gene=GABRA2
PLK4	Polo Like Kinase 4	Protein Coding	O00444	59	GC04P127880	2.528747559	https://www.genecards.org/cgi-bin/carddisp.pl?gene=PLK4
EGLN3	Egl-9 Family Hypoxia Inducible Factor 3	Protein Coding	Q9H6Z9	59	GC14M033924	2.49880147	https://www.genecards.org/cgi-bin/carddisp.pl?gene=EGLN3
DIAPH1	Diaphanous Related Formin 1	Protein Coding	O60610	59	GC05M141516	2.468162775	https://www.genecards.org/cgi-bin/carddisp.pl?gene=DIAPH1
AQP5	Aquaporin 5	Protein Coding	P55064	59	GC12P049961	2.467051506	https://www.genecards.org/cgi-bin/carddisp.pl?gene=AQP5
FAP	Fibroblast Activation Protein Alpha	Protein Coding	Q12884	59	GC02M162170	2.462500811	https://www.genecards.org/cgi-bin/carddisp.pl?gene=FAP
CCKAR	Cholecystokinin A Receptor	Protein Coding	P32238	59	GC04M026483	2.45907855	https://www.genecards.org/cgi-bin/carddisp.pl?gene=CCKAR
CBFB	Core-Binding Factor Subunit Beta	Protein Coding	Q13951	59	GC16P129722	2.427617788	https://www.genecards.org/cgi-bin/carddisp.pl?gene=CBFB
CDK5R1	Cyclin Dependent Kinase 5 Regulatory Subunit 1	Protein Coding	Q15078	59	GC17P032486	2.417143345	https://www.genecards.org/cgi-bin/carddisp.pl?gene=CDK5R1
IL5RA	Interleukin 5 Receptor Subunit Alpha	Protein Coding	Q01344	59	GC03M003066	2.413444996	https://www.genecards.org/cgi-bin/carddisp.pl?gene=IL5RA
CA4	Carbonic Anhydrase 4	Protein Coding	P22748	59	GC17P060149	2.386216164	https://www.genecards.org/cgi-bin/carddisp.pl?gene=CA4
HLA-DRA	Major Histocompatibility Complex, Class II, DR Alpha	Protein Coding	P01903	59	GC06P032439	2.335286617	https://www.genecards.org/cgi-bin/carddisp.pl?gene=HLA-DRA
NTF4	Neurotrophin 4	Protein Coding	P34130	59	GC19M112800	2.315646172	https://www.genecards.org/cgi-bin/carddisp.pl?gene=NTF4
MAG	Myelin Associated Glycoprotein	Protein Coding	P20916	59	GC19P035292	2.276891708	https://www.genecards.org/cgi-bin/carddisp.pl?gene=MAG
DRD5	Dopamine Receptor D5	Protein Coding	P21918	59	GC04P032119	2.251311302	https://www.genecards.org/cgi-bin/carddisp.pl?gene=DRD5
EPB41	Erythrocyte Membrane Protein Band 4.1	Protein Coding	P11171	59	GC01P028887	2.249834061	https://www.genecards.org/cgi-bin/carddisp.pl?gene=EPB41
FLI1	Fli-1 Proto-Oncogene, ETS Transcription Factor	Protein Coding	Q01543	59	GC11P128773	2.246239185	https://www.genecards.org/cgi-bin/carddisp.pl?gene=FLI1
CD81	CD81 Molecule	Protein Coding	P60033	59	GC11P022770	2.228259325	https://www.genecards.org/cgi-bin/carddisp.pl?gene=CD81
FBLN5	Fibulin 5	Protein Coding	Q9UBX5	59	GC14M091869	2.227154255	https://www.genecards.org/cgi-bin/carddisp.pl?gene=FBLN5
SCNN1G	Sodium Channel Epithelial 1 Subunit Gamma	Protein Coding	P51170	59	GC16P023182	2.197246313	https://www.genecards.org/cgi-bin/carddisp.pl?gene=SCNN1G
CHRNA1	Cholinergic Receptor Nicotinic Alpha 1 Subunit	Protein Coding	P02708	59	GC02M174747	2.187364101	https://www.genecards.org/cgi-bin/carddisp.pl?gene=CHRNA1
NSD2	Nuclear Receptor Binding SET Domain Protein 2	Protein Coding	O96028	59	GC04P031619	2.182866096	https://www.genecards.org/cgi-bin/carddisp.pl?gene=NSD2
SLC5A1	Solute Carrier Family 5 Member 1	Protein Coding	P13866	59	GC22P032043	2.165487528	https://www.genecards.org/cgi-bin/carddisp.pl?gene=SLC5A1
CR2	Complement C3d Receptor 2	Protein Coding	P20023	59	GC01P207454	2.143447638	https://www.genecards.org/cgi-bin/carddisp.pl?gene=CR2
ALDH1A3	Aldehyde Dehydrogenase 1 Family Member A3	Protein Coding	P47895	59	GC15P202880	2.130087376	https://www.genecards.org/cgi-bin/carddisp.pl?gene=ALDH1A3
EZH1	Enhancer Of Zeste 1 Polycomb Repressive Complex 2 Subunit	Protein Coding	Q92800	59	GC17M042700	2.126783848	https://www.genecards.org/cgi-bin/carddisp.pl?gene=EZH1
CHRNB2	Cholinergic Receptor Nicotinic Beta 2 Subunit	Protein Coding	P17787	59	GC01P179992	2.122411013	https://www.genecards.org/cgi-bin/carddisp.pl?gene=CHRNB2
KCNJ3	Potassium Inwardly Rectifying Channel Subfamily J Member 3	Protein Coding	P48549	59	GC02P158073	2.107172728	https://www.genecards.org/cgi-bin/carddisp.pl?gene=KCNJ3
TCF4	Transcription Factor 4	Protein Coding	P15884	59	GC18M055222	2.104628563	https://www.genecards.org/cgi-bin/carddisp.pl?gene=TCF4
VCAN	Versican	Protein Coding	P13611	59	GC05P083471	2.094523191	https://www.genecards.org/cgi-bin/carddisp.pl?gene=VCAN
PTPN22	Protein Tyrosine Phosphatase Non-Receptor Type 22	Protein Coding	Q9Y2R2	59	GC01M113813	2.065985441	https://www.genecards.org/cgi-bin/carddisp.pl?gene=PTPN22
ACVR2A	Activin A Receptor Type 2A	Protein Coding	P27037	59	GC02P147844	2.062923908	https://www.genecards.org/cgi-bin/carddisp.pl?gene=ACVR2A
CCR3	C-C Motif Chemokine Receptor 3	Protein Coding	P51677	59	GC03P066704	2.04549408	https://www.genecards.org/cgi-bin/carddisp.pl?gene=CCR3
THBS2	Thrombospondin 2	Protein Coding	P35442	59	GC06M169215	2.043652296	https://www.genecards.org/cgi-bin/carddisp.pl?gene=THBS2
SH2B3	SH2B Adaptor Protein 3	Protein Coding	Q9UQQ2	59	GC12P111405	2.015002251	https://www.genecards.org/cgi-bin/carddisp.pl?gene=SH2B3
F11	Coagulation Factor XI	Protein Coding	P03951	59	GC04P186466	2.011572838	https://www.genecards.org/cgi-bin/carddisp.pl?gene=F11
TCF3	Transcription Factor 3	Protein Coding	P15923	59	GC19M001609	2.007252455	https://www.genecards.org/cgi-bin/carddisp.pl?gene=TCF3
PPP2R1B	Protein Phosphatase 2 Scaffold Subunit Abeta	Protein Coding	P30154	59	GC11M143712	2.007038116	https://www.genecards.org/cgi-bin/carddisp.pl?gene=PPP2R1B
IRF7	Interferon Regulatory Factor 7	Protein Coding	Q92985	59	GC11M000612	1.985031366	https://www.genecards.org/cgi-bin/carddisp.pl?gene=IRF7
RAB11A	RAB11A, Member RAS Oncogene Family	Protein Coding	P62491	59	GC15P202131	1.971280098	https://www.genecards.org/cgi-bin/carddisp.pl?gene=RAB11A
DGKE	Diacylglycerol Kinase Epsilon	Protein Coding	P52429	59	GC17P056834	1.957774878	https://www.genecards.org/cgi-bin/carddisp.pl?gene=DGKE
ANGPTL3	Angiopoietin Like 3	Protein Coding	Q9Y5C1	59	GC01P062597	1.905403256	https://www.genecards.org/cgi-bin/carddisp.pl?gene=ANGPTL3
STS	Steroid Sulfatase	Protein Coding	P08842	59	GC0XP007146	1.90068984	https://www.genecards.org/cgi-bin/carddisp.pl?gene=STS
PTPRD	Protein Tyrosine Phosphatase Receptor Type D	Protein Coding	P23468	59	GC09M008307	1.848858118	https://www.genecards.org/cgi-bin/carddisp.pl?gene=PTPRD
MASP2	MBL Associated Serine Protease 2	Protein Coding	O00187	59	GC01M036019	1.663838983	https://www.genecards.org/cgi-bin/carddisp.pl?gene=MASP2
NOG	Noggin	Protein Coding	Q13253	59	GC17P056593	1.65759325	https://www.genecards.org/cgi-bin/carddisp.pl?gene=NOG
WNT4	Wnt Family Member 4	Protein Coding	P56705	59	GC01M036494	1.586684346	https://www.genecards.org/cgi-bin/carddisp.pl?gene=WNT4
ADRA1B	Adrenoceptor Alpha 1B	Protein Coding	P35368	59	GC05P161451	1.57222116	https://www.genecards.org/cgi-bin/carddisp.pl?gene=ADRA1B
EFNB2	Ephrin B2	Protein Coding	P52799	59	GC13M106489	1.56237936	https://www.genecards.org/cgi-bin/carddisp.pl?gene=EFNB2
FSHR	Follicle Stimulating Hormone Receptor	Protein Coding	P23945	59	GC02M048962	1.550053954	https://www.genecards.org/cgi-bin/carddisp.pl?gene=FSHR
SERPIND1	Serpin Family D Member 1	Protein Coding	P05546	59	GC22P096826	1.536967516	https://www.genecards.org/cgi-bin/carddisp.pl?gene=SERPIND1
GLRB	Glycine Receptor Beta	Protein Coding	P48167	59	GC04P157076	1.533232331	https://www.genecards.org/cgi-bin/carddisp.pl?gene=GLRB
MARK3	Microtubule Affinity Regulating Kinase 3	Protein Coding	P27448	59	GC14P103385	1.511749625	https://www.genecards.org/cgi-bin/carddisp.pl?gene=MARK3
CNTN1	Contactin 1	Protein Coding	Q12860	59	GC12P040692	1.479488373	https://www.genecards.org/cgi-bin/carddisp.pl?gene=CNTN1
MAD1L1	Mitotic Arrest Deficient 1 Like 1	Protein Coding	Q9Y6D9	59	GC07M001815	1.46963346	https://www.genecards.org/cgi-bin/carddisp.pl?gene=MAD1L1
DLK1	Delta Like Non-Canonical Notch Ligand 1	Protein Coding	P80370	59	GC14P121597	1.462385416	https://www.genecards.org/cgi-bin/carddisp.pl?gene=DLK1
ETV6	ETS Variant Transcription Factor 6	Protein Coding	P41212	59	GC12P011649	1.449260473	https://www.genecards.org/cgi-bin/carddisp.pl?gene=ETV6
CLDN1	Claudin 1	Protein Coding	O95832	59	GC03M190305	1.432579279	https://www.genecards.org/cgi-bin/carddisp.pl?gene=CLDN1
GRM7	Glutamate Metabotropic Receptor 7	Protein Coding	Q14831	59	GC03P006770	1.415647507	https://www.genecards.org/cgi-bin/carddisp.pl?gene=GRM7
RARG	Retinoic Acid Receptor Gamma	Protein Coding	P13631	59	GC12M053210	1.407359838	https://www.genecards.org/cgi-bin/carddisp.pl?gene=RARG
MASP1	MBL Associated Serine Protease 1	Protein Coding	P48740	59	GC03M187216	1.399186134	https://www.genecards.org/cgi-bin/carddisp.pl?gene=MASP1
CD33	CD33 Molecule	Protein Coding	P20138	59	GC19P162510	1.376178265	https://www.genecards.org/cgi-bin/carddisp.pl?gene=CD33
MELK	Maternal Embryonic Leucine Zipper Kinase	Protein Coding	Q14680	59	GC09P036572	1.345077276	https://www.genecards.org/cgi-bin/carddisp.pl?gene=MELK
IMPA1	Inositol Monophosphatase 1	Protein Coding	P29218	59	GC08M081656	1.308868647	https://www.genecards.org/cgi-bin/carddisp.pl?gene=IMPA1
GRM4	Glutamate Metabotropic Receptor 4	Protein Coding	Q14833	59	GC06M111693	1.304918647	https://www.genecards.org/cgi-bin/carddisp.pl?gene=GRM4
PTPRZ1	Protein Tyrosine Phosphatase Receptor Type Z1	Protein Coding	P23471	59	GC07P121873	1.28726697	https://www.genecards.org/cgi-bin/carddisp.pl?gene=PTPRZ1
PDXK	Pyridoxal Kinase	Protein Coding	O00764	59	GC21P043719	1.274162769	https://www.genecards.org/cgi-bin/carddisp.pl?gene=PDXK
CD27	CD27 Molecule	Protein Coding	P26842	59	GC12P080258	1.239957571	https://www.genecards.org/cgi-bin/carddisp.pl?gene=CD27
TUBB1	Tubulin Beta 1 Class VI	Protein Coding	Q9H4B7	59	GC20P059118	1.216060758	https://www.genecards.org/cgi-bin/carddisp.pl?gene=TUBB1
LRP6	LDL Receptor Related Protein 6	Protein Coding	O75581	59	GC12M037073	1.201159477	https://www.genecards.org/cgi-bin/carddisp.pl?gene=LRP6
ITGA7	Integrin Subunit Alpha 7	Protein Coding	Q13683	59	GC12M055684	1.170061231	https://www.genecards.org/cgi-bin/carddisp.pl?gene=ITGA7
LAT	Linker For Activation Of T Cells	Protein Coding	O43561	59	GC16P128800	1.16096735	https://www.genecards.org/cgi-bin/carddisp.pl?gene=LAT
RORB	RAR Related Orphan Receptor B	Protein Coding	Q92753	59	GC09P074497	1.151657939	https://www.genecards.org/cgi-bin/carddisp.pl?gene=RORB
CBLB	Cbl Proto-Oncogene B	Protein Coding	Q13191	59	GC03M105655	1.140694857	https://www.genecards.org/cgi-bin/carddisp.pl?gene=CBLB
FZD1	Frizzled Class Receptor 1	Protein Coding	Q9UP38	59	GC07P091264	1.033410549	https://www.genecards.org/cgi-bin/carddisp.pl?gene=FZD1
TBX21	T-Box Transcription Factor 21	Protein Coding	Q9UL17	59	GC17P047733	0.949793041	https://www.genecards.org/cgi-bin/carddisp.pl?gene=TBX21
TNKS	Tankyrase	Protein Coding	O95271	59	GC08P009555	0.946722686	https://www.genecards.org/cgi-bin/carddisp.pl?gene=TNKS
HCN2	Hyperpolarization Activated Cyclic Nucleotide Gated Potassium And Sodium Channel 2	Protein Coding	Q9UL51	59	GC19P000589	0.944575727	https://www.genecards.org/cgi-bin/carddisp.pl?gene=HCN2
PTGDR	Prostaglandin D2 Receptor	Protein Coding	Q13258	59	GC14P052267	0.934788704	https://www.genecards.org/cgi-bin/carddisp.pl?gene=PTGDR
FZD2	Frizzled Class Receptor 2	Protein Coding	Q14332	59	GC17P044557	0.934689403	https://www.genecards.org/cgi-bin/carddisp.pl?gene=FZD2
CDK12	Cyclin Dependent Kinase 12	Protein Coding	Q9NYV4	59	GC17P039461	0.912705064	https://www.genecards.org/cgi-bin/carddisp.pl?gene=CDK12
RPS6KB2	Ribosomal Protein S6 Kinase B2	Protein Coding	Q9UBS0	59	GC11P067428	0.886413753	https://www.genecards.org/cgi-bin/carddisp.pl?gene=RPS6KB2
PIK3C2B	Phosphatidylinositol-4-Phosphate 3-Kinase Catalytic Subunit Type 2 Beta	Protein Coding	O00750	59	GC01M204422	0.836697161	https://www.genecards.org/cgi-bin/carddisp.pl?gene=PIK3C2B
MAN1B1	Mannosidase Alpha Class 1B Member 1	Protein Coding	Q9UKM7	59	GC09P137086	0.814721704	https://www.genecards.org/cgi-bin/carddisp.pl?gene=MAN1B1
ATP2B3	ATPase Plasma Membrane Ca2+ Transporting 3	Protein Coding	Q16720	59	GC0XP153517	0.777722716	https://www.genecards.org/cgi-bin/carddisp.pl?gene=ATP2B3
POLA1	DNA Polymerase Alpha 1, Catalytic Subunit	Protein Coding	P09884	59	GC0XP024693	0.762794793	https://www.genecards.org/cgi-bin/carddisp.pl?gene=POLA1
CFB	Complement Factor B	Protein Coding	P00751	59	GC06P031945	0.758045554	https://www.genecards.org/cgi-bin/carddisp.pl?gene=CFB
IL1R2	Interleukin 1 Receptor Type 2	Protein Coding	P27930	59	GC02P101991	0.73736012	https://www.genecards.org/cgi-bin/carddisp.pl?gene=IL1R2
AURKC	Aurora Kinase C	Protein Coding	Q9UQB9	59	GC19P162760	0.669745445	https://www.genecards.org/cgi-bin/carddisp.pl?gene=AURKC
LNPEP	Leucyl And Cystinyl Aminopeptidase	Protein Coding	Q9UIQ6	59	GC05P096935	0.646697581	https://www.genecards.org/cgi-bin/carddisp.pl?gene=LNPEP
CA12	Carbonic Anhydrase 12	Protein Coding	O43570	59	GC15M063321	0.581615984	https://www.genecards.org/cgi-bin/carddisp.pl?gene=CA12
ENPEP	Glutamyl Aminopeptidase	Protein Coding	Q07075	59	GC04P110365	0.547682703	https://www.genecards.org/cgi-bin/carddisp.pl?gene=ENPEP
DCLK1	Doublecortin Like Kinase 1	Protein Coding	O15075	59	GC13M035768	0.523506343	https://www.genecards.org/cgi-bin/carddisp.pl?gene=DCLK1
RXRB	Retinoid X Receptor Beta	Protein Coding	P28702	59	GC06M033193	0.519506335	https://www.genecards.org/cgi-bin/carddisp.pl?gene=RXRB
IHH	Indian Hedgehog Signaling Molecule	Protein Coding	Q14623	59	GC02M219054	0.485987544	https://www.genecards.org/cgi-bin/carddisp.pl?gene=IHH
CD79B	CD79b Molecule	Protein Coding	P40259	59	GC17M063928	0.480258822	https://www.genecards.org/cgi-bin/carddisp.pl?gene=CD79B
B4GALT1	Beta-1,4-Galactosyltransferase 1	Protein Coding	P15291	59	GC09M033100	0.434328824	https://www.genecards.org/cgi-bin/carddisp.pl?gene=B4GALT1
MMP19	Matrix Metallopeptidase 19	Protein Coding	Q99542	59	GC12M055835	0.426567137	https://www.genecards.org/cgi-bin/carddisp.pl?gene=MMP19
SEMA4D	Semaphorin 4D	Protein Coding	Q92854	59	GC09M089360	0.358469069	https://www.genecards.org/cgi-bin/carddisp.pl?gene=SEMA4D
GCGR	Glucagon Receptor	Protein Coding	P47871	59	GC17P081804	0.335546404	https://www.genecards.org/cgi-bin/carddisp.pl?gene=GCGR
LHCGR	Luteinizing Hormone/Choriogonadotropin Receptor	Protein Coding	P22888	59	GC02M048686	0.335546404	https://www.genecards.org/cgi-bin/carddisp.pl?gene=LHCGR
ACOX1	Acyl-CoA Oxidase 1	Protein Coding	Q15067	58	GC17M075941	28.55053902	https://www.genecards.org/cgi-bin/carddisp.pl?gene=ACOX1
CALM1	Calmodulin 1	Protein Coding	P0DP23	58	GC14P090396	26.42806816	https://www.genecards.org/cgi-bin/carddisp.pl?gene=CALM1
ETFA	Electron Transfer Flavoprotein Subunit Alpha	Protein Coding	P13804	58	GC15M166373	25.32153702	https://www.genecards.org/cgi-bin/carddisp.pl?gene=ETFA
SLC25A20	Solute Carrier Family 25 Member 20	Protein Coding	O43772	58	GC03M055003	24.11573601	https://www.genecards.org/cgi-bin/carddisp.pl?gene=SLC25A20
EIF2S1	Eukaryotic Translation Initiation Factor 2 Subunit Alpha	Protein Coding	P05198	58	GC14P067359	23.48843765	https://www.genecards.org/cgi-bin/carddisp.pl?gene=EIF2S1
ETFB	Electron Transfer Flavoprotein Subunit Beta	Protein Coding	P38117	58	GC19M051345	22.746315	https://www.genecards.org/cgi-bin/carddisp.pl?gene=ETFB
NDUFS7	NADH:Ubiquinone Oxidoreductase Core Subunit S7	Protein Coding	O75251	58	GC19P160972	22.50873566	https://www.genecards.org/cgi-bin/carddisp.pl?gene=NDUFS7
HBB	Hemoglobin Subunit Beta	Protein Coding	P68871	58	GC11M015976	22.33023834	https://www.genecards.org/cgi-bin/carddisp.pl?gene=HBB
FMO3	Flavin Containing Dimethylaniline Monoxygenase 3	Protein Coding	P31513	58	GC01P171090	22.00447273	https://www.genecards.org/cgi-bin/carddisp.pl?gene=FMO3
APEX1	Apurinic/Apyrimidinic Endodeoxyribonuclease 1	Protein Coding	P27695	58	GC14P020455	21.40864563	https://www.genecards.org/cgi-bin/carddisp.pl?gene=APEX1
HMGCL	3-Hydroxy-3-Methylglutaryl-CoA Lyase	Protein Coding	P35914	58	GC01M023801	21.164711	https://www.genecards.org/cgi-bin/carddisp.pl?gene=HMGCL
UCP2	Uncoupling Protein 2	Protein Coding	P55851	58	GC11M073974	20.29257393	https://www.genecards.org/cgi-bin/carddisp.pl?gene=UCP2
NPY	Neuropeptide Y	Protein Coding	P01303	58	GC07P026120	19.5180397	https://www.genecards.org/cgi-bin/carddisp.pl?gene=NPY
TXNRD1	Thioredoxin Reductase 1	Protein Coding	Q16881	58	GC12P104215	18.07812119	https://www.genecards.org/cgi-bin/carddisp.pl?gene=TXNRD1
CYP7B1	Cytochrome P450 Family 7 Subfamily B Member 1	Protein Coding	O75881	58	GC08M064587	17.60951042	https://www.genecards.org/cgi-bin/carddisp.pl?gene=CYP7B1
NDUFS3	NADH:Ubiquinone Oxidoreductase Core Subunit S3	Protein Coding	O75489	58	GC11P049507	17.44382477	https://www.genecards.org/cgi-bin/carddisp.pl?gene=NDUFS3
IL1A	Interleukin 1 Alpha	Protein Coding	P01583	58	GC02M112773	16.18922806	https://www.genecards.org/cgi-bin/carddisp.pl?gene=IL1A
MMUT	Methylmalonyl-CoA Mutase	Protein Coding	P22033	58	GC06M049430	15.81961441	https://www.genecards.org/cgi-bin/carddisp.pl?gene=MMUT
GCLC	Glutamate-Cysteine Ligase Catalytic Subunit	Protein Coding	P48506	58	GC06M053497	15.60290623	https://www.genecards.org/cgi-bin/carddisp.pl?gene=GCLC
CPT1B	Carnitine Palmitoyltransferase 1B	Protein Coding	Q92523	58	GC22M088575	15.56020927	https://www.genecards.org/cgi-bin/carddisp.pl?gene=CPT1B
NR3C2	Nuclear Receptor Subfamily 3 Group C Member 2	Protein Coding	P08235	58	GC04M148078	15.39361477	https://www.genecards.org/cgi-bin/carddisp.pl?gene=NR3C2
HMOX2	Heme Oxygenase 2	Protein Coding	P30519	58	GC16P004474	15.20364475	https://www.genecards.org/cgi-bin/carddisp.pl?gene=HMOX2
PTS	6-Pyruvoyltetrahydropterin Synthase	Protein Coding	Q03393	58	GC11P112226	14.77196121	https://www.genecards.org/cgi-bin/carddisp.pl?gene=PTS
SLC25A1	Solute Carrier Family 25 Member 1	Protein Coding	P53007	58	GC22M087890	14.57914734	https://www.genecards.org/cgi-bin/carddisp.pl?gene=SLC25A1
PMM2	Phosphomannomutase 2	Protein Coding	O15305	58	GC16P008788	14.48906517	https://www.genecards.org/cgi-bin/carddisp.pl?gene=PMM2
CS	Citrate Synthase	Protein Coding	O75390	58	GC12M056271	14.43227959	https://www.genecards.org/cgi-bin/carddisp.pl?gene=CS
BMP2	Bone Morphogenetic Protein 2	Protein Coding	P12643	58	GC20P006767	14.08833599	https://www.genecards.org/cgi-bin/carddisp.pl?gene=BMP2
AGA	Aspartylglucosaminidase	Protein Coding	P20933	58	GC04M177430	13.73379707	https://www.genecards.org/cgi-bin/carddisp.pl?gene=AGA
HP	Haptoglobin	Protein Coding	P00738	58	GC16P129983	13.57700157	https://www.genecards.org/cgi-bin/carddisp.pl?gene=HP
SLC1A5	Solute Carrier Family 1 Member 5	Protein Coding	Q15758	58	GC19M112719	13.52558041	https://www.genecards.org/cgi-bin/carddisp.pl?gene=SLC1A5
THBD	Thrombomodulin	Protein Coding	P07204	58	GC20M023026	13.04332256	https://www.genecards.org/cgi-bin/carddisp.pl?gene=THBD
FTL	Ferritin Light Chain	Protein Coding	P02792	58	GC19P048965	12.57936478	https://www.genecards.org/cgi-bin/carddisp.pl?gene=FTL
CEBPB	CCAAT Enhancer Binding Protein Beta	Protein Coding	P17676	58	GC20P050190	12.49750328	https://www.genecards.org/cgi-bin/carddisp.pl?gene=CEBPB
SLC25A13	Solute Carrier Family 25 Member 13	Protein Coding	Q9UJS0	58	GC07M096120	12.19438076	https://www.genecards.org/cgi-bin/carddisp.pl?gene=SLC25A13
CYP11B1	Cytochrome P450 Family 11 Subfamily B Member 1	Protein Coding	P15538	58	GC08M142872	12.18000889	https://www.genecards.org/cgi-bin/carddisp.pl?gene=CYP11B1
BCL2L11	BCL2 Like 11	Protein Coding	O43521	58	GC02P111119	12.13535595	https://www.genecards.org/cgi-bin/carddisp.pl?gene=BCL2L11
EGR1	Early Growth Response 1	Protein Coding	P18146	58	GC05P138465	11.82816887	https://www.genecards.org/cgi-bin/carddisp.pl?gene=EGR1
CYP11B2	Cytochrome P450 Family 11 Subfamily B Member 2	Protein Coding	P19099	58	GC08M142910	11.50708866	https://www.genecards.org/cgi-bin/carddisp.pl?gene=CYP11B2
LTF	Lactotransferrin	Protein Coding	P02788	58	GC03M046435	11.31847	https://www.genecards.org/cgi-bin/carddisp.pl?gene=LTF
DPYS	Dihydropyrimidinase	Protein Coding	Q14117	58	GC08M104331	11.25059986	https://www.genecards.org/cgi-bin/carddisp.pl?gene=DPYS
ATP6V1A	ATPase H+ Transporting V1 Subunit A	Protein Coding	P38606	58	GC03P113904	11.18704033	https://www.genecards.org/cgi-bin/carddisp.pl?gene=ATP6V1A
STAR	Steroidogenic Acute Regulatory Protein	Protein Coding	P49675	58	GC08M038896	10.98467255	https://www.genecards.org/cgi-bin/carddisp.pl?gene=STAR
XPC	XPC Complex Subunit, DNA Damage Recognition And Repair Factor	Protein Coding	Q01831	58	GC03M029253	10.78360653	https://www.genecards.org/cgi-bin/carddisp.pl?gene=XPC
LCN2	Lipocalin 2	Protein Coding	P80188	58	GC09P128149	10.2033968	https://www.genecards.org/cgi-bin/carddisp.pl?gene=LCN2
CYP3A5	Cytochrome P450 Family 3 Subfamily A Member 5	Protein Coding	P20815	58	GC07M099648	10.01531124	https://www.genecards.org/cgi-bin/carddisp.pl?gene=CYP3A5
SLC19A3	Solute Carrier Family 19 Member 3	Protein Coding	Q9BZV2	58	GC02M227685	9.773273468	https://www.genecards.org/cgi-bin/carddisp.pl?gene=SLC19A3
F3	Coagulation Factor III, Tissue Factor	Protein Coding	P13726	58	GC01M095087	9.735508919	https://www.genecards.org/cgi-bin/carddisp.pl?gene=F3
FDXR	Ferredoxin Reductase	Protein Coding	P22570	58	GC17M074862	9.696333885	https://www.genecards.org/cgi-bin/carddisp.pl?gene=FDXR
APOH	Apolipoprotein H	Protein Coding	P02749	58	GC17M066212	9.575531006	https://www.genecards.org/cgi-bin/carddisp.pl?gene=APOH
GJB2	Gap Junction Protein Beta 2	Protein Coding	P29033	58	GC13M020187	9.405660629	https://www.genecards.org/cgi-bin/carddisp.pl?gene=GJB2
TPH1	Tryptophan Hydroxylase 1	Protein Coding	P17752	58	GC11M018229	9.37081337	https://www.genecards.org/cgi-bin/carddisp.pl?gene=TPH1
TJP1	Tight Junction Protein 1	Protein Coding	Q07157	58	GC15M029699	9.301354408	https://www.genecards.org/cgi-bin/carddisp.pl?gene=TJP1
GATM	Glycine Amidinotransferase	Protein Coding	P50440	58	GC15M045361	8.971990585	https://www.genecards.org/cgi-bin/carddisp.pl?gene=GATM
LIG3	DNA Ligase 3	Protein Coding	P49916	58	GC17P034980	8.903492928	https://www.genecards.org/cgi-bin/carddisp.pl?gene=LIG3
AGL	Amylo-Alpha-1,6-Glucosidase And 4-Alpha-Glucanotransferase	Protein Coding	P35573	58	GC01P099850	8.859115601	https://www.genecards.org/cgi-bin/carddisp.pl?gene=AGL
WFS1	Wolframin ER Transmembrane Glycoprotein	Protein Coding	O76024	58	GC04P006269	8.640363693	https://www.genecards.org/cgi-bin/carddisp.pl?gene=WFS1
AGXT	Alanine--Glyoxylate Aminotransferase	Protein Coding	P21549	58	GC02P240868	8.484343529	https://www.genecards.org/cgi-bin/carddisp.pl?gene=AGXT
ATP6V1E1	ATPase H+ Transporting V1 Subunit E1	Protein Coding	P36543	58	GC22M017592	8.249207497	https://www.genecards.org/cgi-bin/carddisp.pl?gene=ATP6V1E1
GRHPR	Glyoxylate And Hydroxypyruvate Reductase	Protein Coding	Q9UBQ7	58	GC09P078116	8.057186127	https://www.genecards.org/cgi-bin/carddisp.pl?gene=GRHPR
PPP5C	Protein Phosphatase 5 Catalytic Subunit	Protein Coding	P53041	58	GC19P162299	8.035874367	https://www.genecards.org/cgi-bin/carddisp.pl?gene=PPP5C
ATP2B4	ATPase Plasma Membrane Ca2+ Transporting 4	Protein Coding	P23634	58	GC01P203626	8.028733253	https://www.genecards.org/cgi-bin/carddisp.pl?gene=ATP2B4
PRKACG	Protein Kinase CAMP-Activated Catalytic Subunit Gamma	Protein Coding	P22612	58	GC09M072277	7.974381447	https://www.genecards.org/cgi-bin/carddisp.pl?gene=PRKACG
ELK1	ETS Transcription Factor ELK1	Protein Coding	P19419	58	GC0XM047635	7.763825417	https://www.genecards.org/cgi-bin/carddisp.pl?gene=ELK1
CANX	Calnexin	Protein Coding	P27824	58	GC05P179678	7.669617176	https://www.genecards.org/cgi-bin/carddisp.pl?gene=CANX
MARS1	Methionyl-TRNA Synthetase 1	Protein Coding	P56192	58	GC12P081691	7.653131962	https://www.genecards.org/cgi-bin/carddisp.pl?gene=MARS1
DOCK8	Dedicator Of Cytokinesis 8	Protein Coding	Q8NF50	58	GC09P000375	7.630585194	https://www.genecards.org/cgi-bin/carddisp.pl?gene=DOCK8
ARNT	Aryl Hydrocarbon Receptor Nuclear Translocator	Protein Coding	P27540	58	GC01M150809	7.619426727	https://www.genecards.org/cgi-bin/carddisp.pl?gene=ARNT
PTPA	Protein Phosphatase 2 Phosphatase Activator	Protein Coding	Q15257	58	GC09P156015	7.609166145	https://www.genecards.org/cgi-bin/carddisp.pl?gene=PTPA
APOA2	Apolipoprotein A2	Protein Coding	P02652	58	GC01M161222	7.582766533	https://www.genecards.org/cgi-bin/carddisp.pl?gene=APOA2
TKT	Transketolase	Protein Coding	P29401	58	GC03M053224	7.490564346	https://www.genecards.org/cgi-bin/carddisp.pl?gene=TKT
DLAT	Dihydrolipoamide S-Acetyltransferase	Protein Coding	P10515	58	GC11P116386	7.448830605	https://www.genecards.org/cgi-bin/carddisp.pl?gene=DLAT
ATG5	Autophagy Related 5	Protein Coding	Q9H1Y0	58	GC06M106045	7.439497948	https://www.genecards.org/cgi-bin/carddisp.pl?gene=ATG5
CCNA2	Cyclin A2	Protein Coding	P20248	58	GC04M121816	7.355801105	https://www.genecards.org/cgi-bin/carddisp.pl?gene=CCNA2
UQCRC2	Ubiquinol-Cytochrome C Reductase Core Protein 2	Protein Coding	P22695	58	GC16P128574	7.352397919	https://www.genecards.org/cgi-bin/carddisp.pl?gene=UQCRC2
SCN4A	Sodium Voltage-Gated Channel Alpha Subunit 4	Protein Coding	P35499	58	GC17M063938	7.315611839	https://www.genecards.org/cgi-bin/carddisp.pl?gene=SCN4A
ROCK2	Rho Associated Coiled-Coil Containing Protein Kinase 2	Protein Coding	O75116	58	GC02M011635	7.218186855	https://www.genecards.org/cgi-bin/carddisp.pl?gene=ROCK2
RIT1	Ras Like Without CAAX 1	Protein Coding	Q92963	58	GC01M155897	7.189328194	https://www.genecards.org/cgi-bin/carddisp.pl?gene=RIT1
PRDM16	PR/SET Domain 16	Protein Coding	Q9HAZ2	58	GC01P082975	7.176256657	https://www.genecards.org/cgi-bin/carddisp.pl?gene=PRDM16
AMPD2	Adenosine Monophosphate Deaminase 2	Protein Coding	Q01433	58	GC01P109616	7.044582367	https://www.genecards.org/cgi-bin/carddisp.pl?gene=AMPD2
TRAF3	TNF Receptor Associated Factor 3	Protein Coding	Q13114	58	GC14P121536	6.996434212	https://www.genecards.org/cgi-bin/carddisp.pl?gene=TRAF3
PKD1	Polycystin 1, Transient Receptor Potential Channel Interacting	Protein Coding	P98161	58	GC16M052152	6.926719189	https://www.genecards.org/cgi-bin/carddisp.pl?gene=PKD1
ABCC3	ATP Binding Cassette Subfamily C Member 3	Protein Coding	O15438	58	GC17P050634	6.854971409	https://www.genecards.org/cgi-bin/carddisp.pl?gene=ABCC3
KRT5	Keratin 5	Protein Coding	P13647	58	GC12M052514	6.849964619	https://www.genecards.org/cgi-bin/carddisp.pl?gene=KRT5
DRD1	Dopamine Receptor D1	Protein Coding	P21728	58	GC05M175440	6.775374413	https://www.genecards.org/cgi-bin/carddisp.pl?gene=DRD1
ALDH18A1	Aldehyde Dehydrogenase 18 Family Member A1	Protein Coding	P54886	58	GC10M095605	6.728992939	https://www.genecards.org/cgi-bin/carddisp.pl?gene=ALDH18A1
TFR2	Transferrin Receptor 2	Protein Coding	Q9UP52	58	GC07M100620	6.68105793	https://www.genecards.org/cgi-bin/carddisp.pl?gene=TFR2
PDE4A	Phosphodiesterase 4A	Protein Coding	P27815	58	GC19P010416	6.619835854	https://www.genecards.org/cgi-bin/carddisp.pl?gene=PDE4A
TRPC3	Transient Receptor Potential Cation Channel Subfamily C Member 3	Protein Coding	Q13507	58	GC04M121879	6.584107399	https://www.genecards.org/cgi-bin/carddisp.pl?gene=TRPC3
PCK2	Phosphoenolpyruvate Carboxykinase 2, Mitochondrial	Protein Coding	Q16822	58	GC14P024094	6.538438797	https://www.genecards.org/cgi-bin/carddisp.pl?gene=PCK2
CTSG	Cathepsin G	Protein Coding	P08311	58	GC14M024573	6.4926548	https://www.genecards.org/cgi-bin/carddisp.pl?gene=CTSG
MBP	Myelin Basic Protein	Protein Coding	P02686	58	GC18M076978	6.485246181	https://www.genecards.org/cgi-bin/carddisp.pl?gene=MBP
CD14	CD14 Molecule	Protein Coding	P08571	58	GC05M140631	6.461692333	https://www.genecards.org/cgi-bin/carddisp.pl?gene=CD14
CALCRL	Calcitonin Receptor Like Receptor	Protein Coding	Q16602	58	GC02M187341	6.438212395	https://www.genecards.org/cgi-bin/carddisp.pl?gene=CALCRL
MALT1	MALT1 Paracaspase	Protein Coding	Q9UDY8	58	GC18P058671	6.412683487	https://www.genecards.org/cgi-bin/carddisp.pl?gene=MALT1
XRCC6	X-Ray Repair Cross Complementing 6	Protein Coding	P12956	58	GC22P097518	6.403788567	https://www.genecards.org/cgi-bin/carddisp.pl?gene=XRCC6
PHB1	Prohibitin 1	Protein Coding	P35232	58	GC17M101321	6.256882668	https://www.genecards.org/cgi-bin/carddisp.pl?gene=PHB1
CCL11	C-C Motif Chemokine Ligand 11	Protein Coding	P51671	58	GC17P034285	6.23072052	https://www.genecards.org/cgi-bin/carddisp.pl?gene=CCL11
TP63	Tumor Protein P63	Protein Coding	Q9H3D4	58	GC03P189598	6.223745346	https://www.genecards.org/cgi-bin/carddisp.pl?gene=TP63
NUP62	Nucleoporin 62	Protein Coding	P37198	58	GC19M049906	6.202149868	https://www.genecards.org/cgi-bin/carddisp.pl?gene=NUP62
CD163	CD163 Molecule	Protein Coding	Q86VB7	58	GC12M036964	6.169613838	https://www.genecards.org/cgi-bin/carddisp.pl?gene=CD163
PTH	Parathyroid Hormone	Protein Coding	P01270	58	GC11M013492	6.095658302	https://www.genecards.org/cgi-bin/carddisp.pl?gene=PTH
HNRNPK	Heterogeneous Nuclear Ribonucleoprotein K	Protein Coding	P61978	58	GC09M126260	6.039420128	https://www.genecards.org/cgi-bin/carddisp.pl?gene=HNRNPK
MYH14	Myosin Heavy Chain 14	Protein Coding	Q7Z406	58	GC19P162473	5.951284409	https://www.genecards.org/cgi-bin/carddisp.pl?gene=MYH14
AMPD1	Adenosine Monophosphate Deaminase 1	Protein Coding	P23109	58	GC01M114673	5.926935673	https://www.genecards.org/cgi-bin/carddisp.pl?gene=AMPD1
CD34	CD34 Molecule	Protein Coding	P28906	58	GC01M207880	5.797812462	https://www.genecards.org/cgi-bin/carddisp.pl?gene=CD34
WARS1	Tryptophanyl-TRNA Synthetase 1	Protein Coding	P23381	58	GC14M125410	5.79252243	https://www.genecards.org/cgi-bin/carddisp.pl?gene=WARS1
ATF1	Activating Transcription Factor 1	Protein Coding	P18846	58	GC12P050763	5.776451111	https://www.genecards.org/cgi-bin/carddisp.pl?gene=ATF1
LAMB3	Laminin Subunit Beta 3	Protein Coding	Q13751	58	GC01M209614	5.691228867	https://www.genecards.org/cgi-bin/carddisp.pl?gene=LAMB3
ABCG5	ATP Binding Cassette Subfamily G Member 5	Protein Coding	Q9H222	58	GC02M043806	5.594817162	https://www.genecards.org/cgi-bin/carddisp.pl?gene=ABCG5
NUP98	Nucleoporin 98 And 96 Precursor	Protein Coding	P52948	58	GC11M003671	5.56702137	https://www.genecards.org/cgi-bin/carddisp.pl?gene=NUP98
TYRP1	Tyrosinase Related Protein 1	Protein Coding	P17643	58	GC09P012683	5.554132462	https://www.genecards.org/cgi-bin/carddisp.pl?gene=TYRP1
CXCR3	C-X-C Motif Chemokine Receptor 3	Protein Coding	P49682	58	GC0XM071615	5.439670563	https://www.genecards.org/cgi-bin/carddisp.pl?gene=CXCR3
PDX1	Pancreatic And Duodenal Homeobox 1	Protein Coding	P52945	58	GC13P029317	5.39657259	https://www.genecards.org/cgi-bin/carddisp.pl?gene=PDX1
CEL	Carboxyl Ester Lipase	Protein Coding	P19835	58	GC09P133061	5.332158566	https://www.genecards.org/cgi-bin/carddisp.pl?gene=CEL
SERPINA6	Serpin Family A Member 6	Protein Coding	P08185	58	GC14M125347	5.326970577	https://www.genecards.org/cgi-bin/carddisp.pl?gene=SERPINA6
SIRPA	Signal Regulatory Protein Alpha	Protein Coding	P78324	58	GC20P001894	5.253453255	https://www.genecards.org/cgi-bin/carddisp.pl?gene=SIRPA
SERPINI1	Serpin Family I Member 1	Protein Coding	Q99574	58	GC03P167735	5.235569954	https://www.genecards.org/cgi-bin/carddisp.pl?gene=SERPINI1
SLC6A6	Solute Carrier Family 6 Member 6	Protein Coding	P31641	58	GC03P014402	5.17228508	https://www.genecards.org/cgi-bin/carddisp.pl?gene=SLC6A6
CTNND1	Catenin Delta 1	Protein Coding	O60716	58	GC11P113599	5.115906239	https://www.genecards.org/cgi-bin/carddisp.pl?gene=CTNND1
GP6	Glycoprotein VI Platelet	Protein Coding	Q9HCN6	58	GC19M055013	5.059099197	https://www.genecards.org/cgi-bin/carddisp.pl?gene=GP6
GHR	Growth Hormone Receptor	Protein Coding	P10912	58	GC05P042429	5.057939529	https://www.genecards.org/cgi-bin/carddisp.pl?gene=GHR
CNTN2	Contactin 2	Protein Coding	Q02246	58	GC01P205043	5.04871273	https://www.genecards.org/cgi-bin/carddisp.pl?gene=CNTN2
IKBKE	Inhibitor Of Nuclear Factor Kappa B Kinase Subunit Epsilon	Protein Coding	Q14164	58	GC01P206470	5.041509628	https://www.genecards.org/cgi-bin/carddisp.pl?gene=IKBKE
MCM3	Minichromosome Maintenance Complex Component 3	Protein Coding	P25205	58	GC06M052264	4.967477322	https://www.genecards.org/cgi-bin/carddisp.pl?gene=MCM3
PSMA3	Proteasome 20S Subunit Alpha 3	Protein Coding	P25788	58	GC14P058244	4.961657047	https://www.genecards.org/cgi-bin/carddisp.pl?gene=PSMA3
TFPI	Tissue Factor Pathway Inhibitor	Protein Coding	P10646	58	GC02M187464	4.88193512	https://www.genecards.org/cgi-bin/carddisp.pl?gene=TFPI
CDC73	Cell Division Cycle 73	Protein Coding	Q6P1J9	58	GC01P193121	4.8603549	https://www.genecards.org/cgi-bin/carddisp.pl?gene=CDC73
GC	GC Vitamin D Binding Protein	Protein Coding	P02774	58	GC04M071741	4.848872185	https://www.genecards.org/cgi-bin/carddisp.pl?gene=GC
MAP4K2	Mitogen-Activated Protein Kinase Kinase Kinase Kinase 2	Protein Coding	Q12851	58	GC11M142936	4.753684521	https://www.genecards.org/cgi-bin/carddisp.pl?gene=MAP4K2
SOX2	SRY-Box Transcription Factor 2	Protein Coding	P48431	58	GC03P181711	4.729048729	https://www.genecards.org/cgi-bin/carddisp.pl?gene=SOX2
NCOA1	Nuclear Receptor Coactivator 1	Protein Coding	Q15788	58	GC02P024549	4.715844154	https://www.genecards.org/cgi-bin/carddisp.pl?gene=NCOA1
SFN	Stratifin	Protein Coding	P31947	58	GC01P084435	4.714595795	https://www.genecards.org/cgi-bin/carddisp.pl?gene=SFN
GHSR	Growth Hormone Secretagogue Receptor	Protein Coding	Q92847	58	GC03M172443	4.631178379	https://www.genecards.org/cgi-bin/carddisp.pl?gene=GHSR
MST1	Macrophage Stimulating 1	Protein Coding	P26927	58	GC03M049683	4.616064548	https://www.genecards.org/cgi-bin/carddisp.pl?gene=MST1
TET2	Tet Methylcytosine Dioxygenase 2	Protein Coding	Q6N021	58	GC04P105145	4.595299721	https://www.genecards.org/cgi-bin/carddisp.pl?gene=TET2
DPYSL2	Dihydropyrimidinase Like 2	Protein Coding	Q16555	58	GC08P026514	4.593949318	https://www.genecards.org/cgi-bin/carddisp.pl?gene=DPYSL2
SIAH1	Siah E3 Ubiquitin Protein Ligase 1	Protein Coding	Q8IUQ4	58	GC16M054276	4.590013504	https://www.genecards.org/cgi-bin/carddisp.pl?gene=SIAH1
CSNK2A2	Casein Kinase 2 Alpha 2	Protein Coding	P19784	58	GC16M058157	4.528652191	https://www.genecards.org/cgi-bin/carddisp.pl?gene=CSNK2A2
DROSHA	Drosha Ribonuclease III	Protein Coding	Q9NRR4	58	GC05M031401	4.509765148	https://www.genecards.org/cgi-bin/carddisp.pl?gene=DROSHA
HPGD	15-Hydroxyprostaglandin Dehydrogenase	Protein Coding	P15428	58	GC04M174490	4.35359478	https://www.genecards.org/cgi-bin/carddisp.pl?gene=HPGD
ABAT	4-Aminobutyrate Aminotransferase	Protein Coding	P80404	58	GC16P008674	4.34442234	https://www.genecards.org/cgi-bin/carddisp.pl?gene=ABAT
SOCS1	Suppressor Of Cytokine Signaling 1	Protein Coding	O15524	58	GC16M052500	4.315133095	https://www.genecards.org/cgi-bin/carddisp.pl?gene=SOCS1
PDK3	Pyruvate Dehydrogenase Kinase 3	Protein Coding	Q15120	58	GC0XP024465	4.289951324	https://www.genecards.org/cgi-bin/carddisp.pl?gene=PDK3
GNB1	G Protein Subunit Beta 1	Protein Coding	P62873	58	GC01M001785	4.263197899	https://www.genecards.org/cgi-bin/carddisp.pl?gene=GNB1
KCNA3	Potassium Voltage-Gated Channel Subfamily A Member 3	Protein Coding	P22001	58	GC01M110654	4.193045616	https://www.genecards.org/cgi-bin/carddisp.pl?gene=KCNA3
SIRT5	Sirtuin 5	Protein Coding	Q9NXA8	58	GC06P013574	4.19229126	https://www.genecards.org/cgi-bin/carddisp.pl?gene=SIRT5
PANX1	Pannexin 1	Protein Coding	Q96RD7	58	GC11P094128	4.160184383	https://www.genecards.org/cgi-bin/carddisp.pl?gene=PANX1
POLR2A	RNA Polymerase II Subunit A	Protein Coding	P24928	58	GC17P164142	4.148309231	https://www.genecards.org/cgi-bin/carddisp.pl?gene=POLR2A
SLC11A1	Solute Carrier Family 11 Member 1	Protein Coding	P49279	58	GC02P218382	4.017146587	https://www.genecards.org/cgi-bin/carddisp.pl?gene=SLC11A1
ATP2B1	ATPase Plasma Membrane Ca2+ Transporting 1	Protein Coding	P20020	58	GC12M089588	3.976884842	https://www.genecards.org/cgi-bin/carddisp.pl?gene=ATP2B1
HSD17B3	Hydroxysteroid 17-Beta Dehydrogenase 3	Protein Coding	P37058	58	GC09M126623	3.912331104	https://www.genecards.org/cgi-bin/carddisp.pl?gene=HSD17B3
P2RX4	Purinergic Receptor P2X 4	Protein Coding	Q99571	58	GC12P140361	3.90093565	https://www.genecards.org/cgi-bin/carddisp.pl?gene=P2RX4
C1QC	Complement C1q C Chain	Protein Coding	P02747	58	GC01P022643	3.881135941	https://www.genecards.org/cgi-bin/carddisp.pl?gene=C1QC
EHMT2	Euchromatic Histone Lysine Methyltransferase 2	Protein Coding	Q96KQ7	58	GC06M031879	3.873416424	https://www.genecards.org/cgi-bin/carddisp.pl?gene=EHMT2
KCNA1	Potassium Voltage-Gated Channel Subfamily A Member 1	Protein Coding	Q09470	58	GC12P080236	3.846632481	https://www.genecards.org/cgi-bin/carddisp.pl?gene=KCNA1
TOP2B	DNA Topoisomerase II Beta	Protein Coding	Q02880	58	GC03M029437	3.798724651	https://www.genecards.org/cgi-bin/carddisp.pl?gene=TOP2B
COL6A1	Collagen Type VI Alpha 1 Chain	Protein Coding	P12109	58	GC21P045981	3.772012949	https://www.genecards.org/cgi-bin/carddisp.pl?gene=COL6A1
PSMB4	Proteasome 20S Subunit Beta 4	Protein Coding	P28070	58	GC01P151399	3.732009888	https://www.genecards.org/cgi-bin/carddisp.pl?gene=PSMB4
DBI	Diazepam Binding Inhibitor, Acyl-CoA Binding Protein	Protein Coding	P07108	58	GC02P119366	3.700728416	https://www.genecards.org/cgi-bin/carddisp.pl?gene=DBI
MC2R	Melanocortin 2 Receptor	Protein Coding	Q01718	58	GC18M039143	3.538363934	https://www.genecards.org/cgi-bin/carddisp.pl?gene=MC2R
IRF3	Interferon Regulatory Factor 3	Protein Coding	Q14653	58	GC19M049659	3.427117109	https://www.genecards.org/cgi-bin/carddisp.pl?gene=IRF3
KRT17	Keratin 17	Protein Coding	Q04695	58	GC17M041619	3.416755676	https://www.genecards.org/cgi-bin/carddisp.pl?gene=KRT17
CISH	Cytokine Inducible SH2 Containing Protein	Protein Coding	Q9NSE2	58	GC03M055113	3.384492159	https://www.genecards.org/cgi-bin/carddisp.pl?gene=CISH
FDFT1	Farnesyl-Diphosphate Farnesyltransferase 1	Protein Coding	P37268	58	GC08P011795	3.374053717	https://www.genecards.org/cgi-bin/carddisp.pl?gene=FDFT1
TRPM8	Transient Receptor Potential Cation Channel Subfamily M Member 8	Protein Coding	Q7Z2W7	58	GC02P233917	3.31983757	https://www.genecards.org/cgi-bin/carddisp.pl?gene=TRPM8
GYG1	Glycogenin 1	Protein Coding	P46976	58	GC03P148991	3.311788559	https://www.genecards.org/cgi-bin/carddisp.pl?gene=GYG1
PLK2	Polo Like Kinase 2	Protein Coding	Q9NYY3	58	GC05M058453	3.302721739	https://www.genecards.org/cgi-bin/carddisp.pl?gene=PLK2
STT3A	STT3 Oligosaccharyltransferase Complex Catalytic Subunit A	Protein Coding	P46977	58	GC11P128803	3.27822876	https://www.genecards.org/cgi-bin/carddisp.pl?gene=STT3A
TLR5	Toll Like Receptor 5	Protein Coding	O60602	58	GC01M223109	3.250968218	https://www.genecards.org/cgi-bin/carddisp.pl?gene=TLR5
C3AR1	Complement C3a Receptor 1	Protein Coding	Q16581	58	GC12M036983	3.237881422	https://www.genecards.org/cgi-bin/carddisp.pl?gene=C3AR1
KDM4A	Lysine Demethylase 4A	Protein Coding	O75164	58	GC01P043650	3.234784603	https://www.genecards.org/cgi-bin/carddisp.pl?gene=KDM4A
ATIC	5-Aminoimidazole-4-Carboxamide Ribonucleotide Formyltransferase/IMP Cyclohydrolase	Protein Coding	P31939	58	GC02P215311	3.212726831	https://www.genecards.org/cgi-bin/carddisp.pl?gene=ATIC
SORL1	Sortilin Related Receptor 1	Protein Coding	Q92673	58	GC11P121452	3.175159216	https://www.genecards.org/cgi-bin/carddisp.pl?gene=SORL1
EIF4A2	Eukaryotic Translation Initiation Factor 4A2	Protein Coding	Q14240	58	GC03P186783	3.167636156	https://www.genecards.org/cgi-bin/carddisp.pl?gene=EIF4A2
CLEC7A	C-Type Lectin Domain Containing 7A	Protein Coding	Q9BXN2	58	GC12M037043	3.149333954	https://www.genecards.org/cgi-bin/carddisp.pl?gene=CLEC7A
PARP2	Poly(ADP-Ribose) Polymerase 2	Protein Coding	Q9UGN5	58	GC14P020343	3.116166115	https://www.genecards.org/cgi-bin/carddisp.pl?gene=PARP2
PIAS1	Protein Inhibitor Of Activated STAT 1	Protein Coding	O75925	58	GC15P068054	3.09555769	https://www.genecards.org/cgi-bin/carddisp.pl?gene=PIAS1
KLF5	KLF Transcription Factor 5	Protein Coding	Q13887	58	GC13P073054	3.014819145	https://www.genecards.org/cgi-bin/carddisp.pl?gene=KLF5
CHD4	Chromodomain Helicase DNA Binding Protein 4	Protein Coding	Q14839	58	GC12M006570	2.99529314	https://www.genecards.org/cgi-bin/carddisp.pl?gene=CHD4
AQP4	Aquaporin 4	Protein Coding	P55087	58	GC18M026852	2.985034704	https://www.genecards.org/cgi-bin/carddisp.pl?gene=AQP4
KMO	Kynurenine 3-Monooxygenase	Protein Coding	O15229	58	GC01P241532	2.95879674	https://www.genecards.org/cgi-bin/carddisp.pl?gene=KMO
GRID2	Glutamate Ionotropic Receptor Delta Type Subunit 2	Protein Coding	O43424	58	GC04P092304	2.94907999	https://www.genecards.org/cgi-bin/carddisp.pl?gene=GRID2
GPT2	Glutamic--Pyruvic Transaminase 2	Protein Coding	Q8TD30	58	GC16P129227	2.942958832	https://www.genecards.org/cgi-bin/carddisp.pl?gene=GPT2
CLCN3	Chloride Voltage-Gated Channel 3	Protein Coding	P51790	58	GC04P169612	2.915627241	https://www.genecards.org/cgi-bin/carddisp.pl?gene=CLCN3
LYZ	Lysozyme	Protein Coding	P61626	58	GC12P069348	2.848647833	https://www.genecards.org/cgi-bin/carddisp.pl?gene=LYZ
UBE2L3	Ubiquitin Conjugating Enzyme E2 L3	Protein Coding	P68036	58	GC22P021549	2.812155247	https://www.genecards.org/cgi-bin/carddisp.pl?gene=UBE2L3
HDC	Histidine Decarboxylase	Protein Coding	P19113	58	GC15M050241	2.772427559	https://www.genecards.org/cgi-bin/carddisp.pl?gene=HDC
NEK9	NIMA Related Kinase 9	Protein Coding	Q8TD19	58	GC14M075079	2.757566929	https://www.genecards.org/cgi-bin/carddisp.pl?gene=NEK9
SERPING1	Serpin Family G Member 1	Protein Coding	P05155	58	GC11P057597	2.70118165	https://www.genecards.org/cgi-bin/carddisp.pl?gene=SERPING1
SORT1	Sortilin 1	Protein Coding	Q99523	58	GC01M109310	2.683626413	https://www.genecards.org/cgi-bin/carddisp.pl?gene=SORT1
CDC45	Cell Division Cycle 45	Protein Coding	O75419	58	GC22P019479	2.678893805	https://www.genecards.org/cgi-bin/carddisp.pl?gene=CDC45
CCR2	C-C Motif Chemokine Receptor 2	Protein Coding	P41597	58	GC03P066708	2.642028332	https://www.genecards.org/cgi-bin/carddisp.pl?gene=CCR2
KCNH1	Potassium Voltage-Gated Channel Subfamily H Member 1	Protein Coding	O95259	58	GC01M210678	2.626323938	https://www.genecards.org/cgi-bin/carddisp.pl?gene=KCNH1
GDI1	GDP Dissociation Inhibitor 1	Protein Coding	P31150	58	GC0XP154436	2.612210512	https://www.genecards.org/cgi-bin/carddisp.pl?gene=GDI1
AVPR1A	Arginine Vasopressin Receptor 1A	Protein Coding	P37288	58	GC12M063142	2.599017859	https://www.genecards.org/cgi-bin/carddisp.pl?gene=AVPR1A
ENPP2	Ectonucleotide Pyrophosphatase/Phosphodiesterase 2	Protein Coding	Q13822	58	GC08M119556	2.514437437	https://www.genecards.org/cgi-bin/carddisp.pl?gene=ENPP2
CRBN	Cereblon	Protein Coding	Q96SW2	58	GC03M003144	2.455812454	https://www.genecards.org/cgi-bin/carddisp.pl?gene=CRBN
BMX	BMX Non-Receptor Tyrosine Kinase	Protein Coding	P51813	58	GC0XP015464	2.44677043	https://www.genecards.org/cgi-bin/carddisp.pl?gene=BMX
ADAMTS1	ADAM Metallopeptidase With Thrombospondin Type 1 Motif 1	Protein Coding	Q9UHI8	58	GC21M026835	2.298045874	https://www.genecards.org/cgi-bin/carddisp.pl?gene=ADAMTS1
COL18A1	Collagen Type XVIII Alpha 1 Chain	Protein Coding	P39060	58	GC21P045405	2.293478489	https://www.genecards.org/cgi-bin/carddisp.pl?gene=COL18A1
FER	FER Tyrosine Kinase	Protein Coding	P16591	58	GC05P108747	2.281402349	https://www.genecards.org/cgi-bin/carddisp.pl?gene=FER
LAMB2	Laminin Subunit Beta 2	Protein Coding	P55268	58	GC03M049121	2.226227522	https://www.genecards.org/cgi-bin/carddisp.pl?gene=LAMB2
PBRM1	Polybromo 1	Protein Coding	Q86U86	58	GC03M052545	2.221605778	https://www.genecards.org/cgi-bin/carddisp.pl?gene=PBRM1
TBL1XR1	TBL1X/Y Related 1	Protein Coding	Q9BZK7	58	GC03M177019	2.211079836	https://www.genecards.org/cgi-bin/carddisp.pl?gene=TBL1XR1
SMAD9	SMAD Family Member 9	Protein Coding	O15198	58	GC13M036844	2.199320793	https://www.genecards.org/cgi-bin/carddisp.pl?gene=SMAD9
KIF5A	Kinesin Family Member 5A	Protein Coding	Q12840	58	GC12P081699	2.187004805	https://www.genecards.org/cgi-bin/carddisp.pl?gene=KIF5A
PDE10A	Phosphodiesterase 10A	Protein Coding	Q9Y233	58	GC06M165327	2.186342239	https://www.genecards.org/cgi-bin/carddisp.pl?gene=PDE10A
PPP2R5D	Protein Phosphatase 2 Regulatory Subunit B'Delta	Protein Coding	Q14738	58	GC06P190882	2.14987278	https://www.genecards.org/cgi-bin/carddisp.pl?gene=PPP2R5D
TNFSF13B	TNF Superfamily Member 13b	Protein Coding	Q9Y275	58	GC13P108251	2.085314751	https://www.genecards.org/cgi-bin/carddisp.pl?gene=TNFSF13B
ADAM12	ADAM Metallopeptidase Domain 12	Protein Coding	O43184	58	GC10M126012	2.06449461	https://www.genecards.org/cgi-bin/carddisp.pl?gene=ADAM12
CA8	Carbonic Anhydrase 8	Protein Coding	P35219	58	GC08M060187	2.063158035	https://www.genecards.org/cgi-bin/carddisp.pl?gene=CA8
EHMT1	Euchromatic Histone Lysine Methyltransferase 1	Protein Coding	Q9H9B1	58	GC09P137618	2.025845766	https://www.genecards.org/cgi-bin/carddisp.pl?gene=EHMT1
PADI4	Peptidyl Arginine Deiminase 4	Protein Coding	Q9UM07	58	GC01P017308	1.996992707	https://www.genecards.org/cgi-bin/carddisp.pl?gene=PADI4
AK1	Adenylate Kinase 1	Protein Coding	P00568	58	GC09M127866	1.927879453	https://www.genecards.org/cgi-bin/carddisp.pl?gene=AK1
PLOD3	Procollagen-Lysine,2-Oxoglutarate 5-Dioxygenase 3	Protein Coding	O60568	58	GC07M101205	1.913219452	https://www.genecards.org/cgi-bin/carddisp.pl?gene=PLOD3
ARHGAP26	Rho GTPase Activating Protein 26	Protein Coding	Q9UNA1	58	GC05P142770	1.884159088	https://www.genecards.org/cgi-bin/carddisp.pl?gene=ARHGAP26
LATS2	Large Tumor Suppressor Kinase 2	Protein Coding	Q9NRM7	58	GC13M020973	1.881897449	https://www.genecards.org/cgi-bin/carddisp.pl?gene=LATS2
STAT4	Signal Transducer And Activator Of Transcription 4	Protein Coding	Q14765	58	GC02M191029	1.85778749	https://www.genecards.org/cgi-bin/carddisp.pl?gene=STAT4
UMPS	Uridine Monophosphate Synthetase	Protein Coding	P11172	58	GC03P124730	1.829395056	https://www.genecards.org/cgi-bin/carddisp.pl?gene=UMPS
BLNK	B Cell Linker	Protein Coding	Q8WV28	58	GC10M096334	1.813594818	https://www.genecards.org/cgi-bin/carddisp.pl?gene=BLNK
GREM1	Gremlin 1, DAN Family BMP Antagonist	Protein Coding	O60565	58	GC15P201431	1.757114649	https://www.genecards.org/cgi-bin/carddisp.pl?gene=GREM1
SLIT2	Slit Guidance Ligand 2	Protein Coding	O94813	58	GC04P032242	1.671909571	https://www.genecards.org/cgi-bin/carddisp.pl?gene=SLIT2
UPB1	Beta-Ureidopropionase 1	Protein Coding	Q9UBR1	58	GC22P024494	1.646618843	https://www.genecards.org/cgi-bin/carddisp.pl?gene=UPB1
NTN1	Netrin 1	Protein Coding	O95631	58	GC17P164218	1.60390234	https://www.genecards.org/cgi-bin/carddisp.pl?gene=NTN1
KCNA4	Potassium Voltage-Gated Channel Subfamily A Member 4	Protein Coding	P22459	58	GC11M030009	1.595556855	https://www.genecards.org/cgi-bin/carddisp.pl?gene=KCNA4
FHL2	Four And A Half LIM Domains 2	Protein Coding	Q14192	58	GC02M105357	1.532720566	https://www.genecards.org/cgi-bin/carddisp.pl?gene=FHL2
HAVCR2	Hepatitis A Virus Cellular Receptor 2	Protein Coding	Q8TDQ0	58	GC05M157063	1.522415161	https://www.genecards.org/cgi-bin/carddisp.pl?gene=HAVCR2
NT5C2	5'-Nucleotidase, Cytosolic II	Protein Coding	P49902	58	GC10M103092	1.520199776	https://www.genecards.org/cgi-bin/carddisp.pl?gene=NT5C2
RAD54L	RAD54 Like	Protein Coding	Q92698	58	GC01P085775	1.449690223	https://www.genecards.org/cgi-bin/carddisp.pl?gene=RAD54L
PRCP	Prolylcarboxypeptidase	Protein Coding	P42785	58	GC11M143395	1.434657454	https://www.genecards.org/cgi-bin/carddisp.pl?gene=PRCP
RFC1	Replication Factor C Subunit 1	Protein Coding	P35251	58	GC04M039291	1.419819713	https://www.genecards.org/cgi-bin/carddisp.pl?gene=RFC1
CEACAM1	CEA Cell Adhesion Molecule 1	Protein Coding	P13688	58	GC19M042507	1.41210258	https://www.genecards.org/cgi-bin/carddisp.pl?gene=CEACAM1
NFATC2	Nuclear Factor Of Activated T Cells 2	Protein Coding	Q13469	58	GC20M051386	1.370672226	https://www.genecards.org/cgi-bin/carddisp.pl?gene=NFATC2
KCNJ10	Potassium Inwardly Rectifying Channel Subfamily J Member 10	Protein Coding	P78508	58	GC01M159998	1.366719007	https://www.genecards.org/cgi-bin/carddisp.pl?gene=KCNJ10
MS4A1	Membrane Spanning 4-Domains A1	Protein Coding	P11836	58	GC11P114658	1.363262415	https://www.genecards.org/cgi-bin/carddisp.pl?gene=MS4A1
CUBN	Cubilin	Protein Coding	O60494	58	GC10M016824	1.360086322	https://www.genecards.org/cgi-bin/carddisp.pl?gene=CUBN
PTPRO	Protein Tyrosine Phosphatase Receptor Type O	Protein Coding	Q16827	58	GC12P080550	1.339061856	https://www.genecards.org/cgi-bin/carddisp.pl?gene=PTPRO
PVR	PVR Cell Adhesion Molecule	Protein Coding	P15151	58	GC19P162250	1.331671596	https://www.genecards.org/cgi-bin/carddisp.pl?gene=PVR
WDR5	WD Repeat Domain 5	Protein Coding	P61964	58	GC09P134135	1.320165396	https://www.genecards.org/cgi-bin/carddisp.pl?gene=WDR5
HTR1D	5-Hydroxytryptamine Receptor 1D	Protein Coding	P28221	58	GC01M023191	1.314890265	https://www.genecards.org/cgi-bin/carddisp.pl?gene=HTR1D
IRAK3	Interleukin 1 Receptor Associated Kinase 3	Protein Coding	Q9Y616	58	GC12P081928	1.308483124	https://www.genecards.org/cgi-bin/carddisp.pl?gene=IRAK3
IRF5	Interferon Regulatory Factor 5	Protein Coding	Q13568	58	GC07P128937	1.297386169	https://www.genecards.org/cgi-bin/carddisp.pl?gene=IRF5
KDM4B	Lysine Demethylase 4B	Protein Coding	O94953	58	GC19P004969	1.286558628	https://www.genecards.org/cgi-bin/carddisp.pl?gene=KDM4B
VAMP2	Vesicle Associated Membrane Protein 2	Protein Coding	P63027	58	GC17M100004	1.269423604	https://www.genecards.org/cgi-bin/carddisp.pl?gene=VAMP2
SEMA3A	Semaphorin 3A	Protein Coding	Q14563	58	GC07M083955	1.254772902	https://www.genecards.org/cgi-bin/carddisp.pl?gene=SEMA3A
TEAD1	TEA Domain Transcription Factor 1	Protein Coding	P28347	58	GC11P012674	1.186979413	https://www.genecards.org/cgi-bin/carddisp.pl?gene=TEAD1
RACGAP1	Rac GTPase Activating Protein 1	Protein Coding	Q9H0H5	58	GC12M052608	1.185619354	https://www.genecards.org/cgi-bin/carddisp.pl?gene=RACGAP1
PIM2	Pim-2 Proto-Oncogene, Serine/Threonine Kinase	Protein Coding	Q9P1W9	58	GC0XM048913	1.181375504	https://www.genecards.org/cgi-bin/carddisp.pl?gene=PIM2
PAX2	Paired Box 2	Protein Coding	Q02962	58	GC10P100735	1.168746233	https://www.genecards.org/cgi-bin/carddisp.pl?gene=PAX2
KCNC3	Potassium Voltage-Gated Channel Subfamily C Member 3	Protein Coding	Q14003	58	GC19M112870	1.162949085	https://www.genecards.org/cgi-bin/carddisp.pl?gene=KCNC3
PRKCSH	PRKCSH Beta Subunit Of Glucosidase II	Protein Coding	P14314	58	GC19P011435	1.133651018	https://www.genecards.org/cgi-bin/carddisp.pl?gene=PRKCSH
CD74	CD74 Molecule	Protein Coding	P04233	58	GC05M150378	1.131408095	https://www.genecards.org/cgi-bin/carddisp.pl?gene=CD74
KLKB1	Kallikrein B1	Protein Coding	P03952	58	GC04P186456	1.131136775	https://www.genecards.org/cgi-bin/carddisp.pl?gene=KLKB1
HTR7	5-Hydroxytryptamine Receptor 7	Protein Coding	P34969	58	GC10M090740	1.106182098	https://www.genecards.org/cgi-bin/carddisp.pl?gene=HTR7
DVL3	Dishevelled Segment Polarity Protein 3	Protein Coding	Q92997	58	GC03P184155	1.052028418	https://www.genecards.org/cgi-bin/carddisp.pl?gene=DVL3
SLC20A2	Solute Carrier Family 20 Member 2	Protein Coding	Q08357	58	GC08M042416	1.039589047	https://www.genecards.org/cgi-bin/carddisp.pl?gene=SLC20A2
GABRA4	Gamma-Aminobutyric Acid Type A Receptor Subunit Alpha4	Protein Coding	P48169	58	GC04M046836	0.920340776	https://www.genecards.org/cgi-bin/carddisp.pl?gene=GABRA4
LINGO1	Leucine Rich Repeat And Ig Domain Containing 1	Protein Coding	Q96FE5	58	GC15M077613	0.857378423	https://www.genecards.org/cgi-bin/carddisp.pl?gene=LINGO1
LSS	Lanosterol Synthase	Protein Coding	P48449	58	GC21M055308	0.778107762	https://www.genecards.org/cgi-bin/carddisp.pl?gene=LSS
GRK3	G Protein-Coupled Receptor Kinase 3	Protein Coding	P35626	58	GC22P097045	0.751059473	https://www.genecards.org/cgi-bin/carddisp.pl?gene=GRK3
RASGRP1	RAS Guanyl Releasing Protein 1	Protein Coding	O95267	58	GC15M038488	0.635411263	https://www.genecards.org/cgi-bin/carddisp.pl?gene=RASGRP1
NUMB	NUMB Endocytic Adaptor Protein	Protein Coding	P49757	58	GC14M073275	0.592220008	https://www.genecards.org/cgi-bin/carddisp.pl?gene=NUMB
ANO1	Anoctamin 1	Protein Coding	Q5XXA6	58	GC11P115296	0.573304296	https://www.genecards.org/cgi-bin/carddisp.pl?gene=ANO1
NECTIN1	Nectin Cell Adhesion Molecule 1	Protein Coding	Q15223	58	GC11M143878	0.533650041	https://www.genecards.org/cgi-bin/carddisp.pl?gene=NECTIN1
EFNB1	Ephrin B1	Protein Coding	P98172	58	GC0XP068828	0.416338503	https://www.genecards.org/cgi-bin/carddisp.pl?gene=EFNB1
MMP16	Matrix Metallopeptidase 16	Protein Coding	P51512	58	GC08M088032	0.264839709	https://www.genecards.org/cgi-bin/carddisp.pl?gene=MMP16
SLC34A2	Solute Carrier Family 34 Member 2	Protein Coding	O95436	58	GC04P025648	0.202732757	https://www.genecards.org/cgi-bin/carddisp.pl?gene=SLC34A2
TUFM	Tu Translation Elongation Factor, Mitochondrial	Protein Coding	P49411	57	GC16M053150	36.45066833	https://www.genecards.org/cgi-bin/carddisp.pl?gene=TUFM
PNPT1	Polyribonucleotide Nucleotidyltransferase 1	Protein Coding	Q8TCS8	57	GC02M055634	31.49886322	https://www.genecards.org/cgi-bin/carddisp.pl?gene=PNPT1
GPX1	Glutathione Peroxidase 1	Protein Coding	P07203	57	GC03M055031	28.15271759	https://www.genecards.org/cgi-bin/carddisp.pl?gene=GPX1
PON2	Paraoxonase 2	Protein Coding	Q15165	57	GC07M095404	25.6125927	https://www.genecards.org/cgi-bin/carddisp.pl?gene=PON2
COX5A	Cytochrome C Oxidase Subunit 5A	Protein Coding	P20674	57	GC15M074919	25.46710968	https://www.genecards.org/cgi-bin/carddisp.pl?gene=COX5A
SLC17A5	Solute Carrier Family 17 Member 5	Protein Coding	Q9NRA2	57	GC06M073593	25.02607727	https://www.genecards.org/cgi-bin/carddisp.pl?gene=SLC17A5
GCDH	Glutaryl-CoA Dehydrogenase	Protein Coding	Q92947	57	GC19P012891	23.8585968	https://www.genecards.org/cgi-bin/carddisp.pl?gene=GCDH
ACAD9	Acyl-CoA Dehydrogenase Family Member 9	Protein Coding	Q9H845	57	GC03P144178	23.82578278	https://www.genecards.org/cgi-bin/carddisp.pl?gene=ACAD9
PRDX5	Peroxiredoxin 5	Protein Coding	P30044	57	GC11P114946	23.69641876	https://www.genecards.org/cgi-bin/carddisp.pl?gene=PRDX5
NDUFV1	NADH:Ubiquinone Oxidoreductase Core Subunit V1	Protein Coding	P49821	57	GC11P115209	22.94333267	https://www.genecards.org/cgi-bin/carddisp.pl?gene=NDUFV1
CASQ2	Calsequestrin 2	Protein Coding	O14958	57	GC01M115700	21.58455467	https://www.genecards.org/cgi-bin/carddisp.pl?gene=CASQ2
NFS1	NFS1 Cysteine Desulfurase	Protein Coding	Q9Y697	57	GC20M035668	21.57608223	https://www.genecards.org/cgi-bin/carddisp.pl?gene=NFS1
STIP1	Stress Induced Phosphoprotein 1	Protein Coding	P31948	57	GC11P114939	20.73826981	https://www.genecards.org/cgi-bin/carddisp.pl?gene=STIP1
NDUFS1	NADH:Ubiquinone Oxidoreductase Core Subunit S1	Protein Coding	P28331	57	GC02M206114	20.34340858	https://www.genecards.org/cgi-bin/carddisp.pl?gene=NDUFS1
BCS1L	BCS1 Homolog, Ubiquinol-Cytochrome C Reductase Complex Chaperone	Protein Coding	Q9Y276	57	GC02P218658	19.78582764	https://www.genecards.org/cgi-bin/carddisp.pl?gene=BCS1L
PRDX3	Peroxiredoxin 3	Protein Coding	P30048	57	GC10M119167	19.49762917	https://www.genecards.org/cgi-bin/carddisp.pl?gene=PRDX3
NPPA	Natriuretic Peptide A	Protein Coding	P01160	57	GC01M036050	19.22113037	https://www.genecards.org/cgi-bin/carddisp.pl?gene=NPPA
SHC1	SHC Adaptor Protein 1	Protein Coding	P29353	57	GC01M154962	19.06917572	https://www.genecards.org/cgi-bin/carddisp.pl?gene=SHC1
CRHR1	Corticotropin Releasing Hormone Receptor 1	Protein Coding	P34998	57	GC17P045784	18.31201172	https://www.genecards.org/cgi-bin/carddisp.pl?gene=CRHR1
MAOB	Monoamine Oxidase B	Protein Coding	P27338	57	GC0XM043766	18.24587822	https://www.genecards.org/cgi-bin/carddisp.pl?gene=MAOB
C1QBP	Complement C1q Binding Protein	Protein Coding	Q07021	57	GC17M005432	18.03541374	https://www.genecards.org/cgi-bin/carddisp.pl?gene=C1QBP
PPARA	Peroxisome Proliferator Activated Receptor Alpha	Protein Coding	Q07869	57	GC22P046150	17.92372131	https://www.genecards.org/cgi-bin/carddisp.pl?gene=PPARA
SCO2	Synthesis Of Cytochrome C Oxidase 2	Protein Coding	O43819	57	GC22M050523	17.54853249	https://www.genecards.org/cgi-bin/carddisp.pl?gene=SCO2
TREM2	Triggering Receptor Expressed On Myeloid Cells 2	Protein Coding	Q9NZC2	57	GC06M111757	17.37525749	https://www.genecards.org/cgi-bin/carddisp.pl?gene=TREM2
NOX1	NADPH Oxidase 1	Protein Coding	Q9Y5S8	57	GC0XM100843	16.74717712	https://www.genecards.org/cgi-bin/carddisp.pl?gene=NOX1
DMD	Dystrophin	Protein Coding	P11532	57	GC0XM031097	16.69765472	https://www.genecards.org/cgi-bin/carddisp.pl?gene=DMD
BMP6	Bone Morphogenetic Protein 6	Protein Coding	P22004	57	GC06P007726	16.52646446	https://www.genecards.org/cgi-bin/carddisp.pl?gene=BMP6
SUOX	Sulfite Oxidase	Protein Coding	P51687	57	GC12P055997	16.44260025	https://www.genecards.org/cgi-bin/carddisp.pl?gene=SUOX
ASL	Argininosuccinate Lyase	Protein Coding	P04424	57	GC07P066075	16.4370079	https://www.genecards.org/cgi-bin/carddisp.pl?gene=ASL
EIF2B2	Eukaryotic Translation Initiation Factor 2B Subunit Beta	Protein Coding	P49770	57	GC14P075002	16.40111542	https://www.genecards.org/cgi-bin/carddisp.pl?gene=EIF2B2
FMR1	Fragile X Messenger Ribonucleoprotein 1	Protein Coding	Q06787	57	GC0XP148000	16.09757805	https://www.genecards.org/cgi-bin/carddisp.pl?gene=FMR1
SERPINF1	Serpin Family F Member 1	Protein Coding	P36955	57	GC17P163867	16.01216888	https://www.genecards.org/cgi-bin/carddisp.pl?gene=SERPINF1
ATP5F1B	ATP Synthase F1 Subunit Beta	Protein Coding	P06576	57	GC12M060685	15.99770164	https://www.genecards.org/cgi-bin/carddisp.pl?gene=ATP5F1B
MUTYH	MutY DNA Glycosylase	Protein Coding	Q9UIF7	57	GC01M045329	15.5818491	https://www.genecards.org/cgi-bin/carddisp.pl?gene=MUTYH
GALC	Galactosylceramidase	Protein Coding	P54803	57	GC14M087837	15.56397533	https://www.genecards.org/cgi-bin/carddisp.pl?gene=GALC
PYCR2	Pyrroline-5-Carboxylate Reductase 2	Protein Coding	Q96C36	57	GC01M225919	15.15612793	https://www.genecards.org/cgi-bin/carddisp.pl?gene=PYCR2
LAMA2	Laminin Subunit Alpha 2	Protein Coding	P24043	57	GC06P191870	15.1108532	https://www.genecards.org/cgi-bin/carddisp.pl?gene=LAMA2
PEX1	Peroxisomal Biogenesis Factor 1	Protein Coding	O43933	57	GC07M092487	15.02274609	https://www.genecards.org/cgi-bin/carddisp.pl?gene=PEX1
EEF1A1	Eukaryotic Translation Elongation Factor 1 Alpha 1	Protein Coding	P68104	57	GC06M112131	14.99402046	https://www.genecards.org/cgi-bin/carddisp.pl?gene=EEF1A1
IDUA	Alpha-L-Iduronidase	Protein Coding	P35475	57	GC04P000986	14.99174118	https://www.genecards.org/cgi-bin/carddisp.pl?gene=IDUA
ACADSB	Acyl-CoA Dehydrogenase Short/Branched Chain	Protein Coding	P45954	57	GC10P123008	14.96606064	https://www.genecards.org/cgi-bin/carddisp.pl?gene=ACADSB
FA2H	Fatty Acid 2-Hydroxylase	Protein Coding	Q7L5A8	57	GC16M074712	14.94142056	https://www.genecards.org/cgi-bin/carddisp.pl?gene=FA2H
KCNE1	Potassium Voltage-Gated Channel Subfamily E Regulatory Subunit 1	Protein Coding	P15382	57	GC21M034446	14.92672634	https://www.genecards.org/cgi-bin/carddisp.pl?gene=KCNE1
HFE	Homeostatic Iron Regulator	Protein Coding	Q30201	57	GC06P026087	14.76362801	https://www.genecards.org/cgi-bin/carddisp.pl?gene=HFE
OCRL	OCRL Inositol Polyphosphate-5-Phosphatase	Protein Coding	Q01968	57	GC0XP129539	14.13016987	https://www.genecards.org/cgi-bin/carddisp.pl?gene=OCRL
POMT1	Protein O-Mannosyltransferase 1	Protein Coding	Q9Y6A1	57	GC09P131502	14.12647438	https://www.genecards.org/cgi-bin/carddisp.pl?gene=POMT1
ATF3	Activating Transcription Factor 3	Protein Coding	P18847	57	GC01P212565	14.11647987	https://www.genecards.org/cgi-bin/carddisp.pl?gene=ATF3
SIRT6	Sirtuin 6	Protein Coding	Q8N6T7	57	GC19M004174	14.00873947	https://www.genecards.org/cgi-bin/carddisp.pl?gene=SIRT6
CYP2C19	Cytochrome P450 Family 2 Subfamily C Member 19	Protein Coding	P33261	57	GC10P094762	13.94843674	https://www.genecards.org/cgi-bin/carddisp.pl?gene=CYP2C19
SLC16A2	Solute Carrier Family 16 Member 2	Protein Coding	P36021	57	GC0XP075305	13.90377998	https://www.genecards.org/cgi-bin/carddisp.pl?gene=SLC16A2
NAGLU	N-Acetyl-Alpha-Glucosaminidase	Protein Coding	P54802	57	GC17P165237	13.88862801	https://www.genecards.org/cgi-bin/carddisp.pl?gene=NAGLU
NDUFA12	NADH:Ubiquinone Oxidoreductase Subunit A12	Protein Coding	Q9UI09	57	GC12M094898	13.8312006	https://www.genecards.org/cgi-bin/carddisp.pl?gene=NDUFA12
HTRA1	HtrA Serine Peptidase 1	Protein Coding	Q92743	57	GC10P129704	13.78737259	https://www.genecards.org/cgi-bin/carddisp.pl?gene=HTRA1
TXNRD2	Thioredoxin Reductase 2	Protein Coding	Q9NNW7	57	GC22M087903	13.69128799	https://www.genecards.org/cgi-bin/carddisp.pl?gene=TXNRD2
SUCLG1	Succinate-CoA Ligase GDP/ADP-Forming Subunit Alpha	Protein Coding	P53597	57	GC02M084423	13.67999077	https://www.genecards.org/cgi-bin/carddisp.pl?gene=SUCLG1
CLCN2	Chloride Voltage-Gated Channel 2	Protein Coding	P51788	57	GC03M184346	13.61516953	https://www.genecards.org/cgi-bin/carddisp.pl?gene=CLCN2
PYCR1	Pyrroline-5-Carboxylate Reductase 1	Protein Coding	P32322	57	GC17M081932	13.47218132	https://www.genecards.org/cgi-bin/carddisp.pl?gene=PYCR1
POLR3A	RNA Polymerase III Subunit A	Protein Coding	O14802	57	GC10M079450	13.44942284	https://www.genecards.org/cgi-bin/carddisp.pl?gene=POLR3A
STUB1	STIP1 Homology And U-Box Containing Protein 1	Protein Coding	Q9UNE7	57	GC16P128002	13.3744421	https://www.genecards.org/cgi-bin/carddisp.pl?gene=STUB1
STXBP2	Syntaxin Binding Protein 2	Protein Coding	Q15833	57	GC19P161209	13.22177696	https://www.genecards.org/cgi-bin/carddisp.pl?gene=STXBP2
ISCU	Iron-Sulfur Cluster Assembly Enzyme	Protein Coding	Q9H1K1	57	GC12P108561	13.21538258	https://www.genecards.org/cgi-bin/carddisp.pl?gene=ISCU
POLR1A	RNA Polymerase I Subunit A	Protein Coding	O95602	57	GC02M086021	13.13452148	https://www.genecards.org/cgi-bin/carddisp.pl?gene=POLR1A
ADM	Adrenomedullin	Protein Coding	P35318	57	GC11P023149	13.03041267	https://www.genecards.org/cgi-bin/carddisp.pl?gene=ADM
NRF1	Nuclear Respiratory Factor 1	Protein Coding	Q16656	57	GC07P129611	12.8795805	https://www.genecards.org/cgi-bin/carddisp.pl?gene=NRF1
POMGNT1	Protein O-Linked Mannose N-Acetylglucosaminyltransferase 1 (Beta 1,2-)	Protein Coding	Q8WZA1	57	GC01M046188	12.85185146	https://www.genecards.org/cgi-bin/carddisp.pl?gene=POMGNT1
SDHD	Succinate Dehydrogenase Complex Subunit D	Protein Coding	O14521	57	GC11P116389	12.82802296	https://www.genecards.org/cgi-bin/carddisp.pl?gene=SDHD
SCO1	Synthesis Of Cytochrome C Oxidase 1	Protein Coding	O75880	57	GC17M010672	12.52879524	https://www.genecards.org/cgi-bin/carddisp.pl?gene=SCO1
HTT	Huntingtin	Protein Coding	P42858	57	GC04P003041	12.18770027	https://www.genecards.org/cgi-bin/carddisp.pl?gene=HTT
TAT	Tyrosine Aminotransferase	Protein Coding	P17735	57	GC16M071565	12.16957951	https://www.genecards.org/cgi-bin/carddisp.pl?gene=TAT
UCP1	Uncoupling Protein 1	Protein Coding	P25874	57	GC04M140559	12.16097736	https://www.genecards.org/cgi-bin/carddisp.pl?gene=UCP1
RPE65	Retinoid Isomerohydrolase RPE65	Protein Coding	Q16518	57	GC01M068428	12.08063316	https://www.genecards.org/cgi-bin/carddisp.pl?gene=RPE65
HYOU1	Hypoxia Up-Regulated 1	Protein Coding	Q9Y4L1	57	GC11M143848	12.04664516	https://www.genecards.org/cgi-bin/carddisp.pl?gene=HYOU1
DAXX	Death Domain Associated Protein	Protein Coding	Q9UER7	57	GC06M033318	12.04608345	https://www.genecards.org/cgi-bin/carddisp.pl?gene=DAXX
GFER	Growth Factor, Augmenter Of Liver Regeneration	Protein Coding	P55789	57	GC16P001984	12.02318192	https://www.genecards.org/cgi-bin/carddisp.pl?gene=GFER
PNPLA2	Patatin Like Domain 2, Triacylglycerol Lipase	Protein Coding	Q96AD5	57	GC11P022712	11.99514961	https://www.genecards.org/cgi-bin/carddisp.pl?gene=PNPLA2
ERCC5	ERCC Excision Repair 5, Endonuclease	Protein Coding	P28715	57	GC13P102845	11.99084473	https://www.genecards.org/cgi-bin/carddisp.pl?gene=ERCC5
PTGIS	Prostaglandin I2 Synthase	Protein Coding	Q16647	57	GC20M049503	11.97999001	https://www.genecards.org/cgi-bin/carddisp.pl?gene=PTGIS
OCLN	Occludin	Protein Coding	Q16625	57	GC05P069492	11.97690773	https://www.genecards.org/cgi-bin/carddisp.pl?gene=OCLN
CKB	Creatine Kinase B	Protein Coding	P12277	57	GC14M103519	11.96425438	https://www.genecards.org/cgi-bin/carddisp.pl?gene=CKB
LAMP2	Lysosomal Associated Membrane Protein 2	Protein Coding	P13473	57	GC0XM120426	11.73636436	https://www.genecards.org/cgi-bin/carddisp.pl?gene=LAMP2
BAK1	BCL2 Antagonist/Killer 1	Protein Coding	Q16611	57	GC06M033572	11.7115345	https://www.genecards.org/cgi-bin/carddisp.pl?gene=BAK1
VIP	Vasoactive Intestinal Peptide	Protein Coding	P01282	57	GC06P152750	11.68813038	https://www.genecards.org/cgi-bin/carddisp.pl?gene=VIP
ANG	Angiogenin	Protein Coding	P03950	57	GC14P060243	11.53823566	https://www.genecards.org/cgi-bin/carddisp.pl?gene=ANG
AIMP1	Aminoacyl TRNA Synthetase Complex Interacting Multifunctional Protein 1	Protein Coding	Q12904	57	GC04P106315	11.4607029	https://www.genecards.org/cgi-bin/carddisp.pl?gene=AIMP1
SLC7A11	Solute Carrier Family 7 Member 11	Protein Coding	Q9UPY5	57	GC04M138164	11.42092514	https://www.genecards.org/cgi-bin/carddisp.pl?gene=SLC7A11
XRCC1	X-Ray Repair Cross Complementing 1	Protein Coding	P18887	57	GC19M043543	11.34350491	https://www.genecards.org/cgi-bin/carddisp.pl?gene=XRCC1
GLO1	Glyoxalase I	Protein Coding	Q04760	57	GC06M111723	11.243927	https://www.genecards.org/cgi-bin/carddisp.pl?gene=GLO1
BTD	Biotinidase	Protein Coding	P43251	57	GC03P028908	11.23801994	https://www.genecards.org/cgi-bin/carddisp.pl?gene=BTD
AMACR	Alpha-Methylacyl-CoA Racemase	Protein Coding	Q9UHK6	57	GC05M033986	11.10903549	https://www.genecards.org/cgi-bin/carddisp.pl?gene=AMACR
GJA5	Gap Junction Protein Alpha 5	Protein Coding	P36382	57	GC01M147756	10.94186401	https://www.genecards.org/cgi-bin/carddisp.pl?gene=GJA5
EMD	Emerin	Protein Coding	P50402	57	GC0XP154379	10.87029648	https://www.genecards.org/cgi-bin/carddisp.pl?gene=EMD
MAPKAP1	MAPK Associated Protein 1	Protein Coding	Q9BPZ7	57	GC09M125437	10.7854166	https://www.genecards.org/cgi-bin/carddisp.pl?gene=MAPKAP1
CPOX	Coproporphyrinogen Oxidase	Protein Coding	P36551	57	GC03M098576	10.7293148	https://www.genecards.org/cgi-bin/carddisp.pl?gene=CPOX
ACTC1	Actin Alpha Cardiac Muscle 1	Protein Coding	P68032	57	GC15M034790	10.69241619	https://www.genecards.org/cgi-bin/carddisp.pl?gene=ACTC1
AFG3L2	AFG3 Like Matrix AAA Peptidase Subunit 2	Protein Coding	Q9Y4W6	57	GC18M012328	10.65810966	https://www.genecards.org/cgi-bin/carddisp.pl?gene=AFG3L2
E2F1	E2F Transcription Factor 1	Protein Coding	Q01094	57	GC20M033675	10.618577	https://www.genecards.org/cgi-bin/carddisp.pl?gene=E2F1
BAD	BCL2 Associated Agonist Of Cell Death	Protein Coding	Q92934	57	GC11M142925	10.59871578	https://www.genecards.org/cgi-bin/carddisp.pl?gene=BAD
CYB5R3	Cytochrome B5 Reductase 3	Protein Coding	P00387	57	GC22M088458	10.54741192	https://www.genecards.org/cgi-bin/carddisp.pl?gene=CYB5R3
EIF2AK4	Eukaryotic Translation Initiation Factor 2 Alpha Kinase 4	Protein Coding	Q9P2K8	57	GC15P039934	10.52326393	https://www.genecards.org/cgi-bin/carddisp.pl?gene=EIF2AK4
ABHD5	Abhydrolase Domain Containing 5, Lysophosphatidic Acid Acyltransferase	Protein Coding	Q8WTS1	57	GC03P066574	10.48538589	https://www.genecards.org/cgi-bin/carddisp.pl?gene=ABHD5
NONO	Non-POU Domain Containing Octamer Binding	Protein Coding	Q15233	57	GC0XP072106	10.38551903	https://www.genecards.org/cgi-bin/carddisp.pl?gene=NONO
IARS1	Isoleucyl-TRNA Synthetase 1	Protein Coding	P41252	57	GC09M126483	10.29846096	https://www.genecards.org/cgi-bin/carddisp.pl?gene=IARS1
KCNE3	Potassium Voltage-Gated Channel Subfamily E Regulatory Subunit 3	Protein Coding	Q9Y6H6	57	GC11M074454	10.26566601	https://www.genecards.org/cgi-bin/carddisp.pl?gene=KCNE3
TIMP1	TIMP Metallopeptidase Inhibitor 1	Protein Coding	P01033	57	GC0XP061588	10.25530434	https://www.genecards.org/cgi-bin/carddisp.pl?gene=TIMP1
SPP1	Secreted Phosphoprotein 1	Protein Coding	P10451	57	GC04P087975	10.21589088	https://www.genecards.org/cgi-bin/carddisp.pl?gene=SPP1
MTTP	Microsomal Triglyceride Transfer Protein	Protein Coding	P55157	57	GC04P099563	10.17303658	https://www.genecards.org/cgi-bin/carddisp.pl?gene=MTTP
CHRNE	Cholinergic Receptor Nicotinic Epsilon Subunit	Protein Coding	Q04844	57	GC17M004897	10.13084793	https://www.genecards.org/cgi-bin/carddisp.pl?gene=CHRNE
HSD3B2	Hydroxy-Delta-5-Steroid Dehydrogenase, 3 Beta- And Steroid Delta-Isomerase 2	Protein Coding	P26439	57	GC01P119414	9.981092453	https://www.genecards.org/cgi-bin/carddisp.pl?gene=HSD3B2
RPS6KA4	Ribosomal Protein S6 Kinase A4	Protein Coding	O75676	57	GC11P114953	9.915065765	https://www.genecards.org/cgi-bin/carddisp.pl?gene=RPS6KA4
XPA	XPA, DNA Damage Recognition And Repair Factor	Protein Coding	P23025	57	GC09M097654	9.82660675	https://www.genecards.org/cgi-bin/carddisp.pl?gene=XPA
GNPAT	Glyceronephosphate O-Acyltransferase	Protein Coding	O15228	57	GC01P231241	9.800785065	https://www.genecards.org/cgi-bin/carddisp.pl?gene=GNPAT
PANK2	Pantothenate Kinase 2	Protein Coding	Q9BZ23	57	GC20P011675	9.77101326	https://www.genecards.org/cgi-bin/carddisp.pl?gene=PANK2
DSC2	Desmocollin 2	Protein Coding	Q02487	57	GC18M031058	9.754274368	https://www.genecards.org/cgi-bin/carddisp.pl?gene=DSC2
NDRG1	N-Myc Downstream Regulated 1	Protein Coding	Q92597	57	GC08M133237	9.691671371	https://www.genecards.org/cgi-bin/carddisp.pl?gene=NDRG1
PLN	Phospholamban	Protein Coding	P26678	57	GC06P118548	9.500156403	https://www.genecards.org/cgi-bin/carddisp.pl?gene=PLN
RPTOR	Regulatory Associated Protein Of MTOR Complex 1	Protein Coding	Q8N122	57	GC17P080544	9.362462044	https://www.genecards.org/cgi-bin/carddisp.pl?gene=RPTOR
DHCR24	24-Dehydrocholesterol Reductase	Protein Coding	Q15392	57	GC01M054849	9.259664536	https://www.genecards.org/cgi-bin/carddisp.pl?gene=DHCR24
PCBD1	Pterin-4 Alpha-Carbinolamine Dehydratase 1	Protein Coding	P61457	57	GC10M070882	9.20646286	https://www.genecards.org/cgi-bin/carddisp.pl?gene=PCBD1
TRAP1	TNF Receptor Associated Protein 1	Protein Coding	Q12931	57	GC16M052311	9.191866875	https://www.genecards.org/cgi-bin/carddisp.pl?gene=TRAP1
IREB2	Iron Responsive Element Binding Protein 2	Protein Coding	P48200	57	GC15P078437	9.151734352	https://www.genecards.org/cgi-bin/carddisp.pl?gene=IREB2
PPOX	Protoporphyrinogen Oxidase	Protein Coding	P50336	57	GC01P180337	9.150390625	https://www.genecards.org/cgi-bin/carddisp.pl?gene=PPOX
TGM1	Transglutaminase 1	Protein Coding	P22735	57	GC14M024249	9.136712074	https://www.genecards.org/cgi-bin/carddisp.pl?gene=TGM1
COASY	Coenzyme A Synthase	Protein Coding	Q13057	57	GC17P042561	9.114251137	https://www.genecards.org/cgi-bin/carddisp.pl?gene=COASY
NR2C2	Nuclear Receptor Subfamily 2 Group C Member 2	Protein Coding	P49116	57	GC03P014947	9.10558033	https://www.genecards.org/cgi-bin/carddisp.pl?gene=NR2C2
PDYN	Prodynorphin	Protein Coding	P01213	57	GC20M001978	9.08198452	https://www.genecards.org/cgi-bin/carddisp.pl?gene=PDYN
ABCD3	ATP Binding Cassette Subfamily D Member 3	Protein Coding	P28288	57	GC01P094385	9.0545187	https://www.genecards.org/cgi-bin/carddisp.pl?gene=ABCD3
PDIA3	Protein Disulfide Isomerase Family A Member 3	Protein Coding	P30101	57	GC15P043746	9.039858818	https://www.genecards.org/cgi-bin/carddisp.pl?gene=PDIA3
MAF	MAF BZIP Transcription Factor	Protein Coding	O75444	57	GC16M079204	9.008202553	https://www.genecards.org/cgi-bin/carddisp.pl?gene=MAF
NECTIN2	Nectin Cell Adhesion Molecule 2	Protein Coding	Q92692	57	GC19P162259	8.998901367	https://www.genecards.org/cgi-bin/carddisp.pl?gene=NECTIN2
ABCC9	ATP Binding Cassette Subfamily C Member 9	Protein Coding	O60706	57	GC12M021797	8.998227119	https://www.genecards.org/cgi-bin/carddisp.pl?gene=ABCC9
MCCC1	Methylcrotonyl-CoA Carboxylase Subunit 1	Protein Coding	Q96RQ3	57	GC03M183015	8.986198425	https://www.genecards.org/cgi-bin/carddisp.pl?gene=MCCC1
TFAM	Transcription Factor A, Mitochondrial	Protein Coding	Q00059	57	GC10P058385	8.982208252	https://www.genecards.org/cgi-bin/carddisp.pl?gene=TFAM
BDKRB2	Bradykinin Receptor B2	Protein Coding	P30411	57	GC14P096729	8.967290878	https://www.genecards.org/cgi-bin/carddisp.pl?gene=BDKRB2
HELLS	Helicase, Lymphoid Specific	Protein Coding	Q9NRZ9	57	GC10P128718	8.963411331	https://www.genecards.org/cgi-bin/carddisp.pl?gene=HELLS
TUBA8	Tubulin Alpha 8	Protein Coding	Q9NY65	57	GC22P018110	8.862854004	https://www.genecards.org/cgi-bin/carddisp.pl?gene=TUBA8
APOC3	Apolipoprotein C3	Protein Coding	P02656	57	GC11P116829	8.857946396	https://www.genecards.org/cgi-bin/carddisp.pl?gene=APOC3
NKX2-5	NK2 Homeobox 5	Protein Coding	P52952	57	GC05M173232	8.826992035	https://www.genecards.org/cgi-bin/carddisp.pl?gene=NKX2-5
CSF1	Colony Stimulating Factor 1	Protein Coding	P09603	57	GC01P112329	8.817434311	https://www.genecards.org/cgi-bin/carddisp.pl?gene=CSF1
STK39	Serine/Threonine Kinase 39	Protein Coding	Q9UEW8	57	GC02M167954	8.7837286	https://www.genecards.org/cgi-bin/carddisp.pl?gene=STK39
RLBP1	Retinaldehyde Binding Protein 1	Protein Coding	P12271	57	GC15M089209	8.756278992	https://www.genecards.org/cgi-bin/carddisp.pl?gene=RLBP1
CYC1	Cytochrome C1	Protein Coding	P08574	57	GC08P144095	8.746094704	https://www.genecards.org/cgi-bin/carddisp.pl?gene=CYC1
SCN1B	Sodium Voltage-Gated Channel Beta Subunit 1	Protein Coding	Q07699	57	GC19P035030	8.738618851	https://www.genecards.org/cgi-bin/carddisp.pl?gene=SCN1B
AKR1C3	Aldo-Keto Reductase Family 1 Member C3	Protein Coding	P42330	57	GC10P005035	8.721452713	https://www.genecards.org/cgi-bin/carddisp.pl?gene=AKR1C3
AMBP	Alpha-1-Microglobulin/Bikunin Precursor	Protein Coding	P02760	57	GC09M114060	8.676584244	https://www.genecards.org/cgi-bin/carddisp.pl?gene=AMBP
PON3	Paraoxonase 3	Protein Coding	Q15166	57	GC07M095359	8.580151558	https://www.genecards.org/cgi-bin/carddisp.pl?gene=PON3
SLC25A3	Solute Carrier Family 25 Member 3	Protein Coding	Q00325	57	GC12P098593	8.550727844	https://www.genecards.org/cgi-bin/carddisp.pl?gene=SLC25A3
STK24	Serine/Threonine Kinase 24	Protein Coding	Q9Y6E0	57	GC13M098445	8.533100128	https://www.genecards.org/cgi-bin/carddisp.pl?gene=STK24
LARS2	Leucyl-TRNA Synthetase 2, Mitochondrial	Protein Coding	Q15031	57	GC03P066688	8.513872147	https://www.genecards.org/cgi-bin/carddisp.pl?gene=LARS2
GAD2	Glutamate Decarboxylase 2	Protein Coding	Q05329	57	GC10P026216	8.448489189	https://www.genecards.org/cgi-bin/carddisp.pl?gene=GAD2
TCIRG1	T Cell Immune Regulator 1, ATPase H+ Transporting V0 Subunit A3	Protein Coding	Q13488	57	GC11P115232	8.435717583	https://www.genecards.org/cgi-bin/carddisp.pl?gene=TCIRG1
FGF7	Fibroblast Growth Factor 7	Protein Coding	P21781	57	GC15P049423	8.409742355	https://www.genecards.org/cgi-bin/carddisp.pl?gene=FGF7
[truncated: 12,131 more rows]
