# Supplementary material for: Discovery of hub genes linking oxidative stress to type 2 diabetic sarcopenia using single-cell sequencing and machine learning
Source: PLoS One. 2026 Jul 7;21(7):e0352753. doi: 10.1371/journal.pone.0352753 (PMC13340795; doi:10.1371/journal.pone.0352753)
Supplement: S2 Table — For each algorithm combination (e.g., Lasso+Stepglm[both], SVM, Ridge, etc.), the table lists the genes that were retained after feature selection. This comprehensive screening served as the basis for identifying candidate hub genes, with the final model (Lasso+Stepglm[both]) highlighted in the first block. Only models with moderate gene numbers and consistent AUC performance were further considered to avoid overfitting. (XLSX) [file pone.0352753.s003.xlsx]

## Sheet: Sheet1
S2
Features	Algorithm
TNFRSF1B	Lasso+Stepglm[both]
HLADPB1	Lasso+Stepglm[both]
PSMA2	Lasso+Stepglm[both]
TRIB1	Lasso+Stepglm[both]
UBE2D1	Lasso+Stepglm[both]
UBE2N	Lasso+Stepglm[both]
UBL3	Lasso+Stepglm[both]
PRKCH	Lasso+Stepglm[both]
HSP90AA1	Lasso+Stepglm[both]
RAD23A	Lasso+Stepglm[both]
DNAJB1	Lasso+Stepglm[both]
AP1S2	Lasso+Stepglm[both]
TNFRSF1B	SVM
ATF3	SVM
CSRNP1	SVM
IRF1	SVM
HSPA1A	SVM
HLADRA	SVM
HLADPA1	SVM
HLADPB1	SVM
PSMA2	SVM
UPP1	SVM
TRIB1	SVM
RXRA	SVM
UBE2D1	SVM
RHOBTB1	SVM
GAPDH	SVM
YBX3	SVM
UBE2N	SVM
UBL3	SVM
GCH1	SVM
PRKCH	SVM
HSP90AA1	SVM
PSMD7	SVM
MKNK2	SVM
GADD45B	SVM
RAD23A	SVM
DNAJB1	SVM
TNNC2	SVM
CEBPB	SVM
AP1S2	SVM
TNFRSF1B	glmBoost+SVM
HSPA1A	glmBoost+SVM
HLADPA1	glmBoost+SVM
PSMA2	glmBoost+SVM
TRIB1	glmBoost+SVM
RXRA	glmBoost+SVM
UBE2N	glmBoost+SVM
PRKCH	glmBoost+SVM
HSP90AA1	glmBoost+SVM
RAD23A	glmBoost+SVM
CEBPB	glmBoost+SVM
TNFRSF1B	Ridge
ATF3	Ridge
CSRNP1	Ridge
IRF1	Ridge
HSPA1A	Ridge
HLADRA	Ridge
HLADPA1	Ridge
HLADPB1	Ridge
PSMA2	Ridge
UPP1	Ridge
TRIB1	Ridge
RXRA	Ridge
UBE2D1	Ridge
RHOBTB1	Ridge
GAPDH	Ridge
YBX3	Ridge
UBE2N	Ridge
UBL3	Ridge
GCH1	Ridge
PRKCH	Ridge
HSP90AA1	Ridge
PSMD7	Ridge
MKNK2	Ridge
GADD45B	Ridge
RAD23A	Ridge
DNAJB1	Ridge
TNNC2	Ridge
CEBPB	Ridge
AP1S2	Ridge
TNFRSF1B	Lasso+SVM
CSRNP1	Lasso+SVM
IRF1	Lasso+SVM
HSPA1A	Lasso+SVM
HLADRA	Lasso+SVM
HLADPB1	Lasso+SVM
PSMA2	Lasso+SVM
TRIB1	Lasso+SVM
UBE2D1	Lasso+SVM
UBE2N	Lasso+SVM
UBL3	Lasso+SVM
GCH1	Lasso+SVM
PRKCH	Lasso+SVM
HSP90AA1	Lasso+SVM
RAD23A	Lasso+SVM
DNAJB1	Lasso+SVM
CEBPB	Lasso+SVM
AP1S2	Lasso+SVM
TNFRSF1B	glmBoost+Ridge
HSPA1A	glmBoost+Ridge
HLADPA1	glmBoost+Ridge
PSMA2	glmBoost+Ridge
TRIB1	glmBoost+Ridge
RXRA	glmBoost+Ridge
UBE2N	glmBoost+Ridge
PRKCH	glmBoost+Ridge
HSP90AA1	glmBoost+Ridge
RAD23A	glmBoost+Ridge
CEBPB	glmBoost+Ridge
TNFRSF1B	Enet[alpha=0.1]
ATF3	Enet[alpha=0.1]
CSRNP1	Enet[alpha=0.1]
IRF1	Enet[alpha=0.1]
HSPA1A	Enet[alpha=0.1]
HLADRA	Enet[alpha=0.1]
HLADPA1	Enet[alpha=0.1]
HLADPB1	Enet[alpha=0.1]
PSMA2	Enet[alpha=0.1]
UPP1	Enet[alpha=0.1]
TRIB1	Enet[alpha=0.1]
RXRA	Enet[alpha=0.1]
UBE2D1	Enet[alpha=0.1]
RHOBTB1	Enet[alpha=0.1]
GAPDH	Enet[alpha=0.1]
YBX3	Enet[alpha=0.1]
UBE2N	Enet[alpha=0.1]
UBL3	Enet[alpha=0.1]
GCH1	Enet[alpha=0.1]
PRKCH	Enet[alpha=0.1]
HSP90AA1	Enet[alpha=0.1]
PSMD7	Enet[alpha=0.1]
MKNK2	Enet[alpha=0.1]
GADD45B	Enet[alpha=0.1]
RAD23A	Enet[alpha=0.1]
DNAJB1	Enet[alpha=0.1]
TNNC2	Enet[alpha=0.1]
CEBPB	Enet[alpha=0.1]
AP1S2	Enet[alpha=0.1]
TNFRSF1B	glmBoost+Enet[alpha=0.1]
HSPA1A	glmBoost+Enet[alpha=0.1]
HLADPA1	glmBoost+Enet[alpha=0.1]
PSMA2	glmBoost+Enet[alpha=0.1]
TRIB1	glmBoost+Enet[alpha=0.1]
RXRA	glmBoost+Enet[alpha=0.1]
UBE2N	glmBoost+Enet[alpha=0.1]
PRKCH	glmBoost+Enet[alpha=0.1]
HSP90AA1	glmBoost+Enet[alpha=0.1]
RAD23A	glmBoost+Enet[alpha=0.1]
CEBPB	glmBoost+Enet[alpha=0.1]
TNFRSF1B	Enet[alpha=0.2]
ATF3	Enet[alpha=0.2]
CSRNP1	Enet[alpha=0.2]
IRF1	Enet[alpha=0.2]
HSPA1A	Enet[alpha=0.2]
HLADRA	Enet[alpha=0.2]
HLADPA1	Enet[alpha=0.2]
HLADPB1	Enet[alpha=0.2]
PSMA2	Enet[alpha=0.2]
UPP1	Enet[alpha=0.2]
TRIB1	Enet[alpha=0.2]
RXRA	Enet[alpha=0.2]
UBE2D1	Enet[alpha=0.2]
RHOBTB1	Enet[alpha=0.2]
YBX3	Enet[alpha=0.2]
UBE2N	Enet[alpha=0.2]
UBL3	Enet[alpha=0.2]
GCH1	Enet[alpha=0.2]
PRKCH	Enet[alpha=0.2]
HSP90AA1	Enet[alpha=0.2]
PSMD7	Enet[alpha=0.2]
GADD45B	Enet[alpha=0.2]
RAD23A	Enet[alpha=0.2]
DNAJB1	Enet[alpha=0.2]
TNNC2	Enet[alpha=0.2]
CEBPB	Enet[alpha=0.2]
AP1S2	Enet[alpha=0.2]
TNFRSF1B	Enet[alpha=0.3]
CSRNP1	Enet[alpha=0.3]
IRF1	Enet[alpha=0.3]
HSPA1A	Enet[alpha=0.3]
HLADRA	Enet[alpha=0.3]
HLADPA1	Enet[alpha=0.3]
HLADPB1	Enet[alpha=0.3]
PSMA2	Enet[alpha=0.3]
UPP1	Enet[alpha=0.3]
TRIB1	Enet[alpha=0.3]
RXRA	Enet[alpha=0.3]
UBE2D1	Enet[alpha=0.3]
RHOBTB1	Enet[alpha=0.3]
YBX3	Enet[alpha=0.3]
UBE2N	Enet[alpha=0.3]
UBL3	Enet[alpha=0.3]
GCH1	Enet[alpha=0.3]
PRKCH	Enet[alpha=0.3]
HSP90AA1	Enet[alpha=0.3]
PSMD7	Enet[alpha=0.3]
GADD45B	Enet[alpha=0.3]
RAD23A	Enet[alpha=0.3]
DNAJB1	Enet[alpha=0.3]
TNNC2	Enet[alpha=0.3]
CEBPB	Enet[alpha=0.3]
AP1S2	Enet[alpha=0.3]
TNFRSF1B	glmBoost+Enet[alpha=0.3]
HLADPA1	glmBoost+Enet[alpha=0.3]
PSMA2	glmBoost+Enet[alpha=0.3]
TRIB1	glmBoost+Enet[alpha=0.3]
RXRA	glmBoost+Enet[alpha=0.3]
UBE2N	glmBoost+Enet[alpha=0.3]
PRKCH	glmBoost+Enet[alpha=0.3]
HSP90AA1	glmBoost+Enet[alpha=0.3]
RAD23A	glmBoost+Enet[alpha=0.3]
CEBPB	glmBoost+Enet[alpha=0.3]
TNFRSF1B	glmBoost+Enet[alpha=0.2]
HLADPA1	glmBoost+Enet[alpha=0.2]
PSMA2	glmBoost+Enet[alpha=0.2]
TRIB1	glmBoost+Enet[alpha=0.2]
RXRA	glmBoost+Enet[alpha=0.2]
UBE2N	glmBoost+Enet[alpha=0.2]
PRKCH	glmBoost+Enet[alpha=0.2]
HSP90AA1	glmBoost+Enet[alpha=0.2]
RAD23A	glmBoost+Enet[alpha=0.2]
CEBPB	glmBoost+Enet[alpha=0.2]
TNFRSF1B	Enet[alpha=0.4]
CSRNP1	Enet[alpha=0.4]
IRF1	Enet[alpha=0.4]
HSPA1A	Enet[alpha=0.4]
HLADRA	Enet[alpha=0.4]
HLADPA1	Enet[alpha=0.4]
HLADPB1	Enet[alpha=0.4]
PSMA2	Enet[alpha=0.4]
UPP1	Enet[alpha=0.4]
TRIB1	Enet[alpha=0.4]
RXRA	Enet[alpha=0.4]
UBE2D1	Enet[alpha=0.4]
RHOBTB1	Enet[alpha=0.4]
YBX3	Enet[alpha=0.4]
UBE2N	Enet[alpha=0.4]
UBL3	Enet[alpha=0.4]
GCH1	Enet[alpha=0.4]
PRKCH	Enet[alpha=0.4]
HSP90AA1	Enet[alpha=0.4]
GADD45B	Enet[alpha=0.4]
RAD23A	Enet[alpha=0.4]
DNAJB1	Enet[alpha=0.4]
TNNC2	Enet[alpha=0.4]
CEBPB	Enet[alpha=0.4]
AP1S2	Enet[alpha=0.4]
TNFRSF1B	glmBoost+Enet[alpha=0.4]
HLADPA1	glmBoost+Enet[alpha=0.4]
PSMA2	glmBoost+Enet[alpha=0.4]
TRIB1	glmBoost+Enet[alpha=0.4]
RXRA	glmBoost+Enet[alpha=0.4]
UBE2N	glmBoost+Enet[alpha=0.4]
PRKCH	glmBoost+Enet[alpha=0.4]
HSP90AA1	glmBoost+Enet[alpha=0.4]
RAD23A	glmBoost+Enet[alpha=0.4]
CEBPB	glmBoost+Enet[alpha=0.4]
TNFRSF1B	Lasso+glmBoost
HSPA1A	Lasso+glmBoost
HLADRA	Lasso+glmBoost
HLADPB1	Lasso+glmBoost
PSMA2	Lasso+glmBoost
TRIB1	Lasso+glmBoost
UBE2N	Lasso+glmBoost
PRKCH	Lasso+glmBoost
HSP90AA1	Lasso+glmBoost
RAD23A	Lasso+glmBoost
CEBPB	Lasso+glmBoost
TNFRSF1B	Enet[alpha=0.5]
CSRNP1	Enet[alpha=0.5]
IRF1	Enet[alpha=0.5]
HSPA1A	Enet[alpha=0.5]
HLADRA	Enet[alpha=0.5]
HLADPA1	Enet[alpha=0.5]
HLADPB1	Enet[alpha=0.5]
PSMA2	Enet[alpha=0.5]
UPP1	Enet[alpha=0.5]
TRIB1	Enet[alpha=0.5]
RXRA	Enet[alpha=0.5]
UBE2D1	Enet[alpha=0.5]
RHOBTB1	Enet[alpha=0.5]
YBX3	Enet[alpha=0.5]
UBE2N	Enet[alpha=0.5]
UBL3	Enet[alpha=0.5]
GCH1	Enet[alpha=0.5]
PRKCH	Enet[alpha=0.5]
HSP90AA1	Enet[alpha=0.5]
GADD45B	Enet[alpha=0.5]
RAD23A	Enet[alpha=0.5]
DNAJB1	Enet[alpha=0.5]
TNNC2	Enet[alpha=0.5]
CEBPB	Enet[alpha=0.5]
AP1S2	Enet[alpha=0.5]
TNFRSF1B	glmBoost
HSPA1A	glmBoost
HLADPA1	glmBoost
PSMA2	glmBoost
TRIB1	glmBoost
RXRA	glmBoost
UBE2N	glmBoost
PRKCH	glmBoost
HSP90AA1	glmBoost
RAD23A	glmBoost
CEBPB	glmBoost
TNFRSF1B	glmBoost+Enet[alpha=0.5]
HLADPA1	glmBoost+Enet[alpha=0.5]
PSMA2	glmBoost+Enet[alpha=0.5]
TRIB1	glmBoost+Enet[alpha=0.5]
RXRA	glmBoost+Enet[alpha=0.5]
UBE2N	glmBoost+Enet[alpha=0.5]
PRKCH	glmBoost+Enet[alpha=0.5]
HSP90AA1	glmBoost+Enet[alpha=0.5]
RAD23A	glmBoost+Enet[alpha=0.5]
CEBPB	glmBoost+Enet[alpha=0.5]
TNFRSF1B	Enet[alpha=0.6]
CSRNP1	Enet[alpha=0.6]
IRF1	Enet[alpha=0.6]
HSPA1A	Enet[alpha=0.6]
HLADRA	Enet[alpha=0.6]
HLADPA1	Enet[alpha=0.6]
HLADPB1	Enet[alpha=0.6]
PSMA2	Enet[alpha=0.6]
UPP1	Enet[alpha=0.6]
TRIB1	Enet[alpha=0.6]
RXRA	Enet[alpha=0.6]
UBE2D1	Enet[alpha=0.6]
RHOBTB1	Enet[alpha=0.6]
YBX3	Enet[alpha=0.6]
UBE2N	Enet[alpha=0.6]
UBL3	Enet[alpha=0.6]
GCH1	Enet[alpha=0.6]
PRKCH	Enet[alpha=0.6]
HSP90AA1	Enet[alpha=0.6]
GADD45B	Enet[alpha=0.6]
RAD23A	Enet[alpha=0.6]
DNAJB1	Enet[alpha=0.6]
TNNC2	Enet[alpha=0.6]
CEBPB	Enet[alpha=0.6]
AP1S2	Enet[alpha=0.6]
TNFRSF1B	glmBoost+Enet[alpha=0.6]
HLADPA1	glmBoost+Enet[alpha=0.6]
PSMA2	glmBoost+Enet[alpha=0.6]
TRIB1	glmBoost+Enet[alpha=0.6]
RXRA	glmBoost+Enet[alpha=0.6]
UBE2N	glmBoost+Enet[alpha=0.6]
PRKCH	glmBoost+Enet[alpha=0.6]
HSP90AA1	glmBoost+Enet[alpha=0.6]
RAD23A	glmBoost+Enet[alpha=0.6]
CEBPB	glmBoost+Enet[alpha=0.6]
TNFRSF1B	glmBoost+Enet[alpha=0.7]
HLADPA1	glmBoost+Enet[alpha=0.7]
PSMA2	glmBoost+Enet[alpha=0.7]
TRIB1	glmBoost+Enet[alpha=0.7]
UBE2N	glmBoost+Enet[alpha=0.7]
PRKCH	glmBoost+Enet[alpha=0.7]
HSP90AA1	glmBoost+Enet[alpha=0.7]
RAD23A	glmBoost+Enet[alpha=0.7]
CEBPB	glmBoost+Enet[alpha=0.7]
TNFRSF1B	glmBoost+Enet[alpha=0.8]
HLADPA1	glmBoost+Enet[alpha=0.8]
PSMA2	glmBoost+Enet[alpha=0.8]
TRIB1	glmBoost+Enet[alpha=0.8]
RXRA	glmBoost+Enet[alpha=0.8]
UBE2N	glmBoost+Enet[alpha=0.8]
PRKCH	glmBoost+Enet[alpha=0.8]
HSP90AA1	glmBoost+Enet[alpha=0.8]
RAD23A	glmBoost+Enet[alpha=0.8]
TNFRSF1B	Enet[alpha=0.8]
CSRNP1	Enet[alpha=0.8]
IRF1	Enet[alpha=0.8]
HSPA1A	Enet[alpha=0.8]
HLADRA	Enet[alpha=0.8]
HLADPB1	Enet[alpha=0.8]
PSMA2	Enet[alpha=0.8]
TRIB1	Enet[alpha=0.8]
RXRA	Enet[alpha=0.8]
UBE2D1	Enet[alpha=0.8]
UBE2N	Enet[alpha=0.8]
UBL3	Enet[alpha=0.8]
GCH1	Enet[alpha=0.8]
PRKCH	Enet[alpha=0.8]
HSP90AA1	Enet[alpha=0.8]
RAD23A	Enet[alpha=0.8]
DNAJB1	Enet[alpha=0.8]
CEBPB	Enet[alpha=0.8]
AP1S2	Enet[alpha=0.8]
TNFRSF1B	Enet[alpha=0.9]
CSRNP1	Enet[alpha=0.9]
IRF1	Enet[alpha=0.9]
HSPA1A	Enet[alpha=0.9]
HLADRA	Enet[alpha=0.9]
HLADPB1	Enet[alpha=0.9]
PSMA2	Enet[alpha=0.9]
TRIB1	Enet[alpha=0.9]
RXRA	Enet[alpha=0.9]
UBE2D1	Enet[alpha=0.9]
UBE2N	Enet[alpha=0.9]
UBL3	Enet[alpha=0.9]
GCH1	Enet[alpha=0.9]
PRKCH	Enet[alpha=0.9]
HSP90AA1	Enet[alpha=0.9]
GADD45B	Enet[alpha=0.9]
RAD23A	Enet[alpha=0.9]
DNAJB1	Enet[alpha=0.9]
CEBPB	Enet[alpha=0.9]
AP1S2	Enet[alpha=0.9]
TNFRSF1B	Lasso
CSRNP1	Lasso
IRF1	Lasso
HSPA1A	Lasso
HLADRA	Lasso
HLADPB1	Lasso
PSMA2	Lasso
TRIB1	Lasso
UBE2D1	Lasso
UBE2N	Lasso
UBL3	Lasso
GCH1	Lasso
PRKCH	Lasso
HSP90AA1	Lasso
RAD23A	Lasso
DNAJB1	Lasso
CEBPB	Lasso
AP1S2	Lasso
TNFRSF1B	Enet[alpha=0.7]
CSRNP1	Enet[alpha=0.7]
IRF1	Enet[alpha=0.7]
HSPA1A	Enet[alpha=0.7]
HLADRA	Enet[alpha=0.7]
HLADPA1	Enet[alpha=0.7]
HLADPB1	Enet[alpha=0.7]
PSMA2	Enet[alpha=0.7]
TRIB1	Enet[alpha=0.7]
RXRA	Enet[alpha=0.7]
UBE2D1	Enet[alpha=0.7]
UBE2N	Enet[alpha=0.7]
UBL3	Enet[alpha=0.7]
GCH1	Enet[alpha=0.7]
PRKCH	Enet[alpha=0.7]
HSP90AA1	Enet[alpha=0.7]
RAD23A	Enet[alpha=0.7]
DNAJB1	Enet[alpha=0.7]
CEBPB	Enet[alpha=0.7]
AP1S2	Enet[alpha=0.7]
TNFRSF1B	glmBoost+Enet[alpha=0.9]
HLADPA1	glmBoost+Enet[alpha=0.9]
PSMA2	glmBoost+Enet[alpha=0.9]
TRIB1	glmBoost+Enet[alpha=0.9]
UBE2N	glmBoost+Enet[alpha=0.9]
PRKCH	glmBoost+Enet[alpha=0.9]
HSP90AA1	glmBoost+Enet[alpha=0.9]
RAD23A	glmBoost+Enet[alpha=0.9]
TNFRSF1B	glmBoost+Lasso
HLADPA1	glmBoost+Lasso
PSMA2	glmBoost+Lasso
TRIB1	glmBoost+Lasso
UBE2N	glmBoost+Lasso
PRKCH	glmBoost+Lasso
HSP90AA1	glmBoost+Lasso
RAD23A	glmBoost+Lasso
HSPA1A	Lasso+plsRglm
HLADRA	Lasso+plsRglm
PRKCH	Lasso+plsRglm
RAD23A	Lasso+plsRglm
TNFRSF1B	glmBoost+plsRglm
HSPA1A	glmBoost+plsRglm
HLADPA1	glmBoost+plsRglm
PSMA2	glmBoost+plsRglm
TRIB1	glmBoost+plsRglm
RXRA	glmBoost+plsRglm
UBE2N	glmBoost+plsRglm
PRKCH	glmBoost+plsRglm
HSP90AA1	glmBoost+plsRglm
RAD23A	glmBoost+plsRglm
CEBPB	glmBoost+plsRglm
TNFRSF1B	glmBoost+Stepglm[forward]
HSPA1A	glmBoost+Stepglm[forward]
HLADPA1	glmBoost+Stepglm[forward]
PSMA2	glmBoost+Stepglm[forward]
TRIB1	glmBoost+Stepglm[forward]
RXRA	glmBoost+Stepglm[forward]
UBE2N	glmBoost+Stepglm[forward]
PRKCH	glmBoost+Stepglm[forward]
HSP90AA1	glmBoost+Stepglm[forward]
RAD23A	glmBoost+Stepglm[forward]
CEBPB	glmBoost+Stepglm[forward]
TNFRSF1B	Lasso+Stepglm[forward]
CSRNP1	Lasso+Stepglm[forward]
IRF1	Lasso+Stepglm[forward]
HSPA1A	Lasso+Stepglm[forward]
HLADRA	Lasso+Stepglm[forward]
HLADPB1	Lasso+Stepglm[forward]
PSMA2	Lasso+Stepglm[forward]
TRIB1	Lasso+Stepglm[forward]
UBE2D1	Lasso+Stepglm[forward]
UBE2N	Lasso+Stepglm[forward]
UBL3	Lasso+Stepglm[forward]
GCH1	Lasso+Stepglm[forward]
PRKCH	Lasso+Stepglm[forward]
HSP90AA1	Lasso+Stepglm[forward]
RAD23A	Lasso+Stepglm[forward]
DNAJB1	Lasso+Stepglm[forward]
CEBPB	Lasso+Stepglm[forward]
AP1S2	Lasso+Stepglm[forward]
TRIB1	RF+SVM
HSP90AA1	RF+SVM
GADD45B	RF+SVM
TNNC2	RF+SVM
TNFRSF1B	Stepglm[forward]
ATF3	Stepglm[forward]
CSRNP1	Stepglm[forward]
IRF1	Stepglm[forward]
HSPA1A	Stepglm[forward]
HLADRA	Stepglm[forward]
HLADPA1	Stepglm[forward]
HLADPB1	Stepglm[forward]
PSMA2	Stepglm[forward]
UPP1	Stepglm[forward]
TRIB1	Stepglm[forward]
RXRA	Stepglm[forward]
UBE2D1	Stepglm[forward]
RHOBTB1	Stepglm[forward]
GAPDH	Stepglm[forward]
YBX3	Stepglm[forward]
UBE2N	Stepglm[forward]
UBL3	Stepglm[forward]
GCH1	Stepglm[forward]
PRKCH	Stepglm[forward]
HSP90AA1	Stepglm[forward]
PSMD7	Stepglm[forward]
MKNK2	Stepglm[forward]
GADD45B	Stepglm[forward]
RAD23A	Stepglm[forward]
DNAJB1	Stepglm[forward]
TNNC2	Stepglm[forward]
CEBPB	Stepglm[forward]
AP1S2	Stepglm[forward]
TNFRSF1B	plsRglm
ATF3	plsRglm
CSRNP1	plsRglm
IRF1	plsRglm
HSPA1A	plsRglm
HLADRA	plsRglm
HLADPA1	plsRglm
HLADPB1	plsRglm
PSMA2	plsRglm
UPP1	plsRglm
TRIB1	plsRglm
RXRA	plsRglm
UBE2D1	plsRglm
RHOBTB1	plsRglm
GAPDH	plsRglm
YBX3	plsRglm
UBE2N	plsRglm
UBL3	plsRglm
GCH1	plsRglm
PRKCH	plsRglm
HSP90AA1	plsRglm
PSMD7	plsRglm
MKNK2	plsRglm
GADD45B	plsRglm
RAD23A	plsRglm
DNAJB1	plsRglm
TNNC2	plsRglm
CEBPB	plsRglm
AP1S2	plsRglm
TRIB1	RF+Ridge
HSP90AA1	RF+Ridge
GADD45B	RF+Ridge
TNNC2	RF+Ridge
TRIB1	RF+Enet[alpha=0.1]
HSP90AA1	RF+Enet[alpha=0.1]
GADD45B	RF+Enet[alpha=0.1]
TNNC2	RF+Enet[alpha=0.1]
TRIB1	RF+plsRglm
HSP90AA1	RF+plsRglm
GADD45B	RF+plsRglm
TNNC2	RF+plsRglm
TRIB1	RF+Stepglm[forward]
HSP90AA1	RF+Stepglm[forward]
GADD45B	RF+Stepglm[forward]
TNNC2	RF+Stepglm[forward]
TRIB1	RF+Enet[alpha=0.2]
HSP90AA1	RF+Enet[alpha=0.2]
GADD45B	RF+Enet[alpha=0.2]
TNNC2	RF+Enet[alpha=0.2]
TRIB1	RF+Enet[alpha=0.6]
HSP90AA1	RF+Enet[alpha=0.6]
GADD45B	RF+Enet[alpha=0.6]
TNNC2	RF+Enet[alpha=0.6]
TRIB1	RF+Enet[alpha=0.5]
HSP90AA1	RF+Enet[alpha=0.5]
GADD45B	RF+Enet[alpha=0.5]
TNNC2	RF+Enet[alpha=0.5]
TRIB1	RF+glmBoost
HSP90AA1	RF+glmBoost
GADD45B	RF+glmBoost
TNNC2	RF+glmBoost
TNFRSF1B	Stepglm[both]+Ridge
HSPA1A	Stepglm[both]+Ridge
HLADPB1	Stepglm[both]+Ridge
PSMA2	Stepglm[both]+Ridge
TRIB1	Stepglm[both]+Ridge
YBX3	Stepglm[both]+Ridge
UBE2N	Stepglm[both]+Ridge
UBL3	Stepglm[both]+Ridge
PRKCH	Stepglm[both]+Ridge
PSMD7	Stepglm[both]+Ridge
MKNK2	Stepglm[both]+Ridge
RAD23A	Stepglm[both]+Ridge
DNAJB1	Stepglm[both]+Ridge
TNNC2	Stepglm[both]+Ridge
CEBPB	Stepglm[both]+Ridge
AP1S2	Stepglm[both]+Ridge
TNFRSF1B	Stepglm[backward]+Ridge
HSPA1A	Stepglm[backward]+Ridge
HLADPB1	Stepglm[backward]+Ridge
PSMA2	Stepglm[backward]+Ridge
TRIB1	Stepglm[backward]+Ridge
YBX3	Stepglm[backward]+Ridge
UBE2N	Stepglm[backward]+Ridge
UBL3	Stepglm[backward]+Ridge
PRKCH	Stepglm[backward]+Ridge
PSMD7	Stepglm[backward]+Ridge
MKNK2	Stepglm[backward]+Ridge
RAD23A	Stepglm[backward]+Ridge
DNAJB1	Stepglm[backward]+Ridge
TNNC2	Stepglm[backward]+Ridge
CEBPB	Stepglm[backward]+Ridge
AP1S2	Stepglm[backward]+Ridge
TNFRSF1B	Stepglm[both]+plsRglm
HSPA1A	Stepglm[both]+plsRglm
HLADPB1	Stepglm[both]+plsRglm
PSMA2	Stepglm[both]+plsRglm
TRIB1	Stepglm[both]+plsRglm
YBX3	Stepglm[both]+plsRglm
UBE2N	Stepglm[both]+plsRglm
UBL3	Stepglm[both]+plsRglm
PRKCH	Stepglm[both]+plsRglm
PSMD7	Stepglm[both]+plsRglm
MKNK2	Stepglm[both]+plsRglm
RAD23A	Stepglm[both]+plsRglm
DNAJB1	Stepglm[both]+plsRglm
TNNC2	Stepglm[both]+plsRglm
CEBPB	Stepglm[both]+plsRglm
AP1S2	Stepglm[both]+plsRglm
TNFRSF1B	Stepglm[backward]+plsRglm
HSPA1A	Stepglm[backward]+plsRglm
HLADPB1	Stepglm[backward]+plsRglm
PSMA2	Stepglm[backward]+plsRglm
TRIB1	Stepglm[backward]+plsRglm
YBX3	Stepglm[backward]+plsRglm
UBE2N	Stepglm[backward]+plsRglm
UBL3	Stepglm[backward]+plsRglm
PRKCH	Stepglm[backward]+plsRglm
PSMD7	Stepglm[backward]+plsRglm
MKNK2	Stepglm[backward]+plsRglm
RAD23A	Stepglm[backward]+plsRglm
DNAJB1	Stepglm[backward]+plsRglm
TNNC2	Stepglm[backward]+plsRglm
CEBPB	Stepglm[backward]+plsRglm
AP1S2	Stepglm[backward]+plsRglm
TNFRSF1B	Stepglm[both]+Enet[alpha=0.9]
HSPA1A	Stepglm[both]+Enet[alpha=0.9]
HLADPB1	Stepglm[both]+Enet[alpha=0.9]
PSMA2	Stepglm[both]+Enet[alpha=0.9]
TRIB1	Stepglm[both]+Enet[alpha=0.9]
YBX3	Stepglm[both]+Enet[alpha=0.9]
UBE2N	Stepglm[both]+Enet[alpha=0.9]
UBL3	Stepglm[both]+Enet[alpha=0.9]
PRKCH	Stepglm[both]+Enet[alpha=0.9]
PSMD7	Stepglm[both]+Enet[alpha=0.9]
MKNK2	Stepglm[both]+Enet[alpha=0.9]
RAD23A	Stepglm[both]+Enet[alpha=0.9]
DNAJB1	Stepglm[both]+Enet[alpha=0.9]
TNNC2	Stepglm[both]+Enet[alpha=0.9]
CEBPB	Stepglm[both]+Enet[alpha=0.9]
AP1S2	Stepglm[both]+Enet[alpha=0.9]
TNFRSF1B	Stepglm[backward]+Enet[alpha=0.9]
HSPA1A	Stepglm[backward]+Enet[alpha=0.9]
HLADPB1	Stepglm[backward]+Enet[alpha=0.9]
PSMA2	Stepglm[backward]+Enet[alpha=0.9]
TRIB1	Stepglm[backward]+Enet[alpha=0.9]
YBX3	Stepglm[backward]+Enet[alpha=0.9]
UBE2N	Stepglm[backward]+Enet[alpha=0.9]
UBL3	Stepglm[backward]+Enet[alpha=0.9]
PRKCH	Stepglm[backward]+Enet[alpha=0.9]
PSMD7	Stepglm[backward]+Enet[alpha=0.9]
MKNK2	Stepglm[backward]+Enet[alpha=0.9]
RAD23A	Stepglm[backward]+Enet[alpha=0.9]
DNAJB1	Stepglm[backward]+Enet[alpha=0.9]
TNNC2	Stepglm[backward]+Enet[alpha=0.9]
CEBPB	Stepglm[backward]+Enet[alpha=0.9]
AP1S2	Stepglm[backward]+Enet[alpha=0.9]
TNFRSF1B	Stepglm[both]+Enet[alpha=0.1]
HSPA1A	Stepglm[both]+Enet[alpha=0.1]
HLADPB1	Stepglm[both]+Enet[alpha=0.1]
PSMA2	Stepglm[both]+Enet[alpha=0.1]
TRIB1	Stepglm[both]+Enet[alpha=0.1]
YBX3	Stepglm[both]+Enet[alpha=0.1]
UBE2N	Stepglm[both]+Enet[alpha=0.1]
UBL3	Stepglm[both]+Enet[alpha=0.1]
PRKCH	Stepglm[both]+Enet[alpha=0.1]
PSMD7	Stepglm[both]+Enet[alpha=0.1]
MKNK2	Stepglm[both]+Enet[alpha=0.1]
RAD23A	Stepglm[both]+Enet[alpha=0.1]
DNAJB1	Stepglm[both]+Enet[alpha=0.1]
TNNC2	Stepglm[both]+Enet[alpha=0.1]
CEBPB	Stepglm[both]+Enet[alpha=0.1]
AP1S2	Stepglm[both]+Enet[alpha=0.1]
TNFRSF1B	Stepglm[backward]+Enet[alpha=0.1]
HSPA1A	Stepglm[backward]+Enet[alpha=0.1]
HLADPB1	Stepglm[backward]+Enet[alpha=0.1]
PSMA2	Stepglm[backward]+Enet[alpha=0.1]
TRIB1	Stepglm[backward]+Enet[alpha=0.1]
YBX3	Stepglm[backward]+Enet[alpha=0.1]
UBE2N	Stepglm[backward]+Enet[alpha=0.1]
UBL3	Stepglm[backward]+Enet[alpha=0.1]
PRKCH	Stepglm[backward]+Enet[alpha=0.1]
PSMD7	Stepglm[backward]+Enet[alpha=0.1]
MKNK2	Stepglm[backward]+Enet[alpha=0.1]
RAD23A	Stepglm[backward]+Enet[alpha=0.1]
DNAJB1	Stepglm[backward]+Enet[alpha=0.1]
TNNC2	Stepglm[backward]+Enet[alpha=0.1]
CEBPB	Stepglm[backward]+Enet[alpha=0.1]
AP1S2	Stepglm[backward]+Enet[alpha=0.1]
TNFRSF1B	Stepglm[both]+Enet[alpha=0.8]
HSPA1A	Stepglm[both]+Enet[alpha=0.8]
HLADPB1	Stepglm[both]+Enet[alpha=0.8]
PSMA2	Stepglm[both]+Enet[alpha=0.8]
TRIB1	Stepglm[both]+Enet[alpha=0.8]
YBX3	Stepglm[both]+Enet[alpha=0.8]
UBE2N	Stepglm[both]+Enet[alpha=0.8]
UBL3	Stepglm[both]+Enet[alpha=0.8]
PRKCH	Stepglm[both]+Enet[alpha=0.8]
PSMD7	Stepglm[both]+Enet[alpha=0.8]
MKNK2	Stepglm[both]+Enet[alpha=0.8]
RAD23A	Stepglm[both]+Enet[alpha=0.8]
DNAJB1	Stepglm[both]+Enet[alpha=0.8]
TNNC2	Stepglm[both]+Enet[alpha=0.8]
CEBPB	Stepglm[both]+Enet[alpha=0.8]
AP1S2	Stepglm[both]+Enet[alpha=0.8]
TNFRSF1B	Stepglm[backward]+Enet[alpha=0.8]
HSPA1A	Stepglm[backward]+Enet[alpha=0.8]
HLADPB1	Stepglm[backward]+Enet[alpha=0.8]
PSMA2	Stepglm[backward]+Enet[alpha=0.8]
TRIB1	Stepglm[backward]+Enet[alpha=0.8]
YBX3	Stepglm[backward]+Enet[alpha=0.8]
UBE2N	Stepglm[backward]+Enet[alpha=0.8]
UBL3	Stepglm[backward]+Enet[alpha=0.8]
PRKCH	Stepglm[backward]+Enet[alpha=0.8]
PSMD7	Stepglm[backward]+Enet[alpha=0.8]
MKNK2	Stepglm[backward]+Enet[alpha=0.8]
RAD23A	Stepglm[backward]+Enet[alpha=0.8]
DNAJB1	Stepglm[backward]+Enet[alpha=0.8]
TNNC2	Stepglm[backward]+Enet[alpha=0.8]
CEBPB	Stepglm[backward]+Enet[alpha=0.8]
AP1S2	Stepglm[backward]+Enet[alpha=0.8]
TNFRSF1B	Stepglm[both]+Enet[alpha=0.2]
HSPA1A	Stepglm[both]+Enet[alpha=0.2]
HLADPB1	Stepglm[both]+Enet[alpha=0.2]
PSMA2	Stepglm[both]+Enet[alpha=0.2]
TRIB1	Stepglm[both]+Enet[alpha=0.2]
YBX3	Stepglm[both]+Enet[alpha=0.2]
UBE2N	Stepglm[both]+Enet[alpha=0.2]
UBL3	Stepglm[both]+Enet[alpha=0.2]
PRKCH	Stepglm[both]+Enet[alpha=0.2]
PSMD7	Stepglm[both]+Enet[alpha=0.2]
MKNK2	Stepglm[both]+Enet[alpha=0.2]
RAD23A	Stepglm[both]+Enet[alpha=0.2]
DNAJB1	Stepglm[both]+Enet[alpha=0.2]
TNNC2	Stepglm[both]+Enet[alpha=0.2]
CEBPB	Stepglm[both]+Enet[alpha=0.2]
AP1S2	Stepglm[both]+Enet[alpha=0.2]
TNFRSF1B	Stepglm[backward]+Enet[alpha=0.2]
HSPA1A	Stepglm[backward]+Enet[alpha=0.2]
HLADPB1	Stepglm[backward]+Enet[alpha=0.2]
PSMA2	Stepglm[backward]+Enet[alpha=0.2]
TRIB1	Stepglm[backward]+Enet[alpha=0.2]
YBX3	Stepglm[backward]+Enet[alpha=0.2]
UBE2N	Stepglm[backward]+Enet[alpha=0.2]
UBL3	Stepglm[backward]+Enet[alpha=0.2]
PRKCH	Stepglm[backward]+Enet[alpha=0.2]
PSMD7	Stepglm[backward]+Enet[alpha=0.2]
MKNK2	Stepglm[backward]+Enet[alpha=0.2]
RAD23A	Stepglm[backward]+Enet[alpha=0.2]
DNAJB1	Stepglm[backward]+Enet[alpha=0.2]
TNNC2	Stepglm[backward]+Enet[alpha=0.2]
CEBPB	Stepglm[backward]+Enet[alpha=0.2]
AP1S2	Stepglm[backward]+Enet[alpha=0.2]
TNFRSF1B	Stepglm[both]+Lasso
HSPA1A	Stepglm[both]+Lasso
HLADPB1	Stepglm[both]+Lasso
PSMA2	Stepglm[both]+Lasso
TRIB1	Stepglm[both]+Lasso
YBX3	Stepglm[both]+Lasso
UBE2N	Stepglm[both]+Lasso
UBL3	Stepglm[both]+Lasso
PRKCH	Stepglm[both]+Lasso
PSMD7	Stepglm[both]+Lasso
RAD23A	Stepglm[both]+Lasso
DNAJB1	Stepglm[both]+Lasso
TNNC2	Stepglm[both]+Lasso
AP1S2	Stepglm[both]+Lasso
TNFRSF1B	Stepglm[backward]+Lasso
HSPA1A	Stepglm[backward]+Lasso
HLADPB1	Stepglm[backward]+Lasso
PSMA2	Stepglm[backward]+Lasso
TRIB1	Stepglm[backward]+Lasso
YBX3	Stepglm[backward]+Lasso
UBE2N	Stepglm[backward]+Lasso
UBL3	Stepglm[backward]+Lasso
PRKCH	Stepglm[backward]+Lasso
PSMD7	Stepglm[backward]+Lasso
RAD23A	Stepglm[backward]+Lasso
DNAJB1	Stepglm[backward]+Lasso
TNNC2	Stepglm[backward]+Lasso
AP1S2	Stepglm[backward]+Lasso
TNFRSF1B	Stepglm[both]+Enet[alpha=0.6]
HSPA1A	Stepglm[both]+Enet[alpha=0.6]
HLADPB1	Stepglm[both]+Enet[alpha=0.6]
PSMA2	Stepglm[both]+Enet[alpha=0.6]
TRIB1	Stepglm[both]+Enet[alpha=0.6]
YBX3	Stepglm[both]+Enet[alpha=0.6]
UBE2N	Stepglm[both]+Enet[alpha=0.6]
UBL3	Stepglm[both]+Enet[alpha=0.6]
PRKCH	Stepglm[both]+Enet[alpha=0.6]
PSMD7	Stepglm[both]+Enet[alpha=0.6]
MKNK2	Stepglm[both]+Enet[alpha=0.6]
RAD23A	Stepglm[both]+Enet[alpha=0.6]
DNAJB1	Stepglm[both]+Enet[alpha=0.6]
TNNC2	Stepglm[both]+Enet[alpha=0.6]
CEBPB	Stepglm[both]+Enet[alpha=0.6]
AP1S2	Stepglm[both]+Enet[alpha=0.6]
TNFRSF1B	Stepglm[backward]+Enet[alpha=0.6]
HSPA1A	Stepglm[backward]+Enet[alpha=0.6]
HLADPB1	Stepglm[backward]+Enet[alpha=0.6]
PSMA2	Stepglm[backward]+Enet[alpha=0.6]
TRIB1	Stepglm[backward]+Enet[alpha=0.6]
YBX3	Stepglm[backward]+Enet[alpha=0.6]
UBE2N	Stepglm[backward]+Enet[alpha=0.6]
UBL3	Stepglm[backward]+Enet[alpha=0.6]
PRKCH	Stepglm[backward]+Enet[alpha=0.6]
PSMD7	Stepglm[backward]+Enet[alpha=0.6]
MKNK2	Stepglm[backward]+Enet[alpha=0.6]
RAD23A	Stepglm[backward]+Enet[alpha=0.6]
DNAJB1	Stepglm[backward]+Enet[alpha=0.6]
TNNC2	Stepglm[backward]+Enet[alpha=0.6]
CEBPB	Stepglm[backward]+Enet[alpha=0.6]
AP1S2	Stepglm[backward]+Enet[alpha=0.6]
HSPA1A	glmBoost+GBM
HLADPA1	glmBoost+GBM
PRKCH	glmBoost+GBM
TNFRSF1B	glmBoost+GBM
UBE2N	glmBoost+GBM
RAD23A	glmBoost+GBM
TRIB1	glmBoost+GBM
PSMA2	glmBoost+GBM
RXRA	glmBoost+GBM
HSP90AA1	glmBoost+GBM
CEBPB	glmBoost+GBM
TNFRSF1B	Stepglm[both]+Enet[alpha=0.7]
HSPA1A	Stepglm[both]+Enet[alpha=0.7]
HLADPB1	Stepglm[both]+Enet[alpha=0.7]
PSMA2	Stepglm[both]+Enet[alpha=0.7]
TRIB1	Stepglm[both]+Enet[alpha=0.7]
YBX3	Stepglm[both]+Enet[alpha=0.7]
UBE2N	Stepglm[both]+Enet[alpha=0.7]
UBL3	Stepglm[both]+Enet[alpha=0.7]
PRKCH	Stepglm[both]+Enet[alpha=0.7]
PSMD7	Stepglm[both]+Enet[alpha=0.7]
MKNK2	Stepglm[both]+Enet[alpha=0.7]
RAD23A	Stepglm[both]+Enet[alpha=0.7]
DNAJB1	Stepglm[both]+Enet[alpha=0.7]
TNNC2	Stepglm[both]+Enet[alpha=0.7]
CEBPB	Stepglm[both]+Enet[alpha=0.7]
AP1S2	Stepglm[both]+Enet[alpha=0.7]
TNFRSF1B	Stepglm[backward]+Enet[alpha=0.7]
HSPA1A	Stepglm[backward]+Enet[alpha=0.7]
HLADPB1	Stepglm[backward]+Enet[alpha=0.7]
PSMA2	Stepglm[backward]+Enet[alpha=0.7]
TRIB1	Stepglm[backward]+Enet[alpha=0.7]
YBX3	Stepglm[backward]+Enet[alpha=0.7]
UBE2N	Stepglm[backward]+Enet[alpha=0.7]
UBL3	Stepglm[backward]+Enet[alpha=0.7]
PRKCH	Stepglm[backward]+Enet[alpha=0.7]
PSMD7	Stepglm[backward]+Enet[alpha=0.7]
MKNK2	Stepglm[backward]+Enet[alpha=0.7]
RAD23A	Stepglm[backward]+Enet[alpha=0.7]
DNAJB1	Stepglm[backward]+Enet[alpha=0.7]
TNNC2	Stepglm[backward]+Enet[alpha=0.7]
CEBPB	Stepglm[backward]+Enet[alpha=0.7]
AP1S2	Stepglm[backward]+Enet[alpha=0.7]
TNFRSF1B	Lasso+Stepglm[backward]
HLADPB1	Lasso+Stepglm[backward]
PSMA2	Lasso+Stepglm[backward]
TRIB1	Lasso+Stepglm[backward]
UBE2D1	Lasso+Stepglm[backward]
UBE2N	Lasso+Stepglm[backward]
UBL3	Lasso+Stepglm[backward]
PRKCH	Lasso+Stepglm[backward]
HSP90AA1	Lasso+Stepglm[backward]
RAD23A	Lasso+Stepglm[backward]
DNAJB1	Lasso+Stepglm[backward]
AP1S2	Lasso+Stepglm[backward]
TNFRSF1B	Stepglm[both]
HSPA1A	Stepglm[both]
HLADPB1	Stepglm[both]
PSMA2	Stepglm[both]
TRIB1	Stepglm[both]
YBX3	Stepglm[both]
UBE2N	Stepglm[both]
UBL3	Stepglm[both]
PRKCH	Stepglm[both]
PSMD7	Stepglm[both]
MKNK2	Stepglm[both]
RAD23A	Stepglm[both]
DNAJB1	Stepglm[both]
TNNC2	Stepglm[both]
CEBPB	Stepglm[both]
AP1S2	Stepglm[both]
TNFRSF1B	Stepglm[backward]
HSPA1A	Stepglm[backward]
HLADPB1	Stepglm[backward]
PSMA2	Stepglm[backward]
TRIB1	Stepglm[backward]
YBX3	Stepglm[backward]
UBE2N	Stepglm[backward]
UBL3	Stepglm[backward]
PRKCH	Stepglm[backward]
PSMD7	Stepglm[backward]
MKNK2	Stepglm[backward]
RAD23A	Stepglm[backward]
DNAJB1	Stepglm[backward]
TNNC2	Stepglm[backward]
CEBPB	Stepglm[backward]
AP1S2	Stepglm[backward]
TNFRSF1B	glmBoost+Stepglm[both]
PSMA2	glmBoost+Stepglm[both]
TRIB1	glmBoost+Stepglm[both]
UBE2N	glmBoost+Stepglm[both]
PRKCH	glmBoost+Stepglm[both]
HSP90AA1	glmBoost+Stepglm[both]
RAD23A	glmBoost+Stepglm[both]
TNFRSF1B	glmBoost+Stepglm[backward]
PSMA2	glmBoost+Stepglm[backward]
TRIB1	glmBoost+Stepglm[backward]
UBE2N	glmBoost+Stepglm[backward]
PRKCH	glmBoost+Stepglm[backward]
HSP90AA1	glmBoost+Stepglm[backward]
RAD23A	glmBoost+Stepglm[backward]
TNFRSF1B	Stepglm[both]+Enet[alpha=0.4]
HSPA1A	Stepglm[both]+Enet[alpha=0.4]
HLADPB1	Stepglm[both]+Enet[alpha=0.4]
PSMA2	Stepglm[both]+Enet[alpha=0.4]
TRIB1	Stepglm[both]+Enet[alpha=0.4]
YBX3	Stepglm[both]+Enet[alpha=0.4]
UBE2N	Stepglm[both]+Enet[alpha=0.4]
UBL3	Stepglm[both]+Enet[alpha=0.4]
PRKCH	Stepglm[both]+Enet[alpha=0.4]
PSMD7	Stepglm[both]+Enet[alpha=0.4]
MKNK2	Stepglm[both]+Enet[alpha=0.4]
RAD23A	Stepglm[both]+Enet[alpha=0.4]
DNAJB1	Stepglm[both]+Enet[alpha=0.4]
TNNC2	Stepglm[both]+Enet[alpha=0.4]
CEBPB	Stepglm[both]+Enet[alpha=0.4]
AP1S2	Stepglm[both]+Enet[alpha=0.4]
TNFRSF1B	Stepglm[backward]+Enet[alpha=0.4]
HSPA1A	Stepglm[backward]+Enet[alpha=0.4]
HLADPB1	Stepglm[backward]+Enet[alpha=0.4]
PSMA2	Stepglm[backward]+Enet[alpha=0.4]
TRIB1	Stepglm[backward]+Enet[alpha=0.4]
YBX3	Stepglm[backward]+Enet[alpha=0.4]
UBE2N	Stepglm[backward]+Enet[alpha=0.4]
UBL3	Stepglm[backward]+Enet[alpha=0.4]
PRKCH	Stepglm[backward]+Enet[alpha=0.4]
PSMD7	Stepglm[backward]+Enet[alpha=0.4]
MKNK2	Stepglm[backward]+Enet[alpha=0.4]
RAD23A	Stepglm[backward]+Enet[alpha=0.4]
DNAJB1	Stepglm[backward]+Enet[alpha=0.4]
TNNC2	Stepglm[backward]+Enet[alpha=0.4]
CEBPB	Stepglm[backward]+Enet[alpha=0.4]
AP1S2	Stepglm[backward]+Enet[alpha=0.4]
TNFRSF1B	Stepglm[both]+Enet[alpha=0.3]
HSPA1A	Stepglm[both]+Enet[alpha=0.3]
HLADPB1	Stepglm[both]+Enet[alpha=0.3]
PSMA2	Stepglm[both]+Enet[alpha=0.3]
TRIB1	Stepglm[both]+Enet[alpha=0.3]
YBX3	Stepglm[both]+Enet[alpha=0.3]
UBE2N	Stepglm[both]+Enet[alpha=0.3]
UBL3	Stepglm[both]+Enet[alpha=0.3]
PRKCH	Stepglm[both]+Enet[alpha=0.3]
PSMD7	Stepglm[both]+Enet[alpha=0.3]
MKNK2	Stepglm[both]+Enet[alpha=0.3]
RAD23A	Stepglm[both]+Enet[alpha=0.3]
DNAJB1	Stepglm[both]+Enet[alpha=0.3]
TNNC2	Stepglm[both]+Enet[alpha=0.3]
CEBPB	Stepglm[both]+Enet[alpha=0.3]
AP1S2	Stepglm[both]+Enet[alpha=0.3]
TNFRSF1B	Stepglm[backward]+Enet[alpha=0.3]
HSPA1A	Stepglm[backward]+Enet[alpha=0.3]
HLADPB1	Stepglm[backward]+Enet[alpha=0.3]
PSMA2	Stepglm[backward]+Enet[alpha=0.3]
TRIB1	Stepglm[backward]+Enet[alpha=0.3]
YBX3	Stepglm[backward]+Enet[alpha=0.3]
UBE2N	Stepglm[backward]+Enet[alpha=0.3]
UBL3	Stepglm[backward]+Enet[alpha=0.3]
PRKCH	Stepglm[backward]+Enet[alpha=0.3]
PSMD7	Stepglm[backward]+Enet[alpha=0.3]
MKNK2	Stepglm[backward]+Enet[alpha=0.3]
RAD23A	Stepglm[backward]+Enet[alpha=0.3]
DNAJB1	Stepglm[backward]+Enet[alpha=0.3]
TNNC2	Stepglm[backward]+Enet[alpha=0.3]
CEBPB	Stepglm[backward]+Enet[alpha=0.3]
AP1S2	Stepglm[backward]+Enet[alpha=0.3]
TNFRSF1B	Stepglm[both]+glmBoost
HSPA1A	Stepglm[both]+glmBoost
HLADPB1	Stepglm[both]+glmBoost
PSMA2	Stepglm[both]+glmBoost
TRIB1	Stepglm[both]+glmBoost
UBE2N	Stepglm[both]+glmBoost
PRKCH	Stepglm[both]+glmBoost
RAD23A	Stepglm[both]+glmBoost
CEBPB	Stepglm[both]+glmBoost
TNFRSF1B	Stepglm[backward]+glmBoost
HSPA1A	Stepglm[backward]+glmBoost
HLADPB1	Stepglm[backward]+glmBoost
PSMA2	Stepglm[backward]+glmBoost
TRIB1	Stepglm[backward]+glmBoost
UBE2N	Stepglm[backward]+glmBoost
PRKCH	Stepglm[backward]+glmBoost
RAD23A	Stepglm[backward]+glmBoost
CEBPB	Stepglm[backward]+glmBoost
TNFRSF1B	Stepglm[both]+Enet[alpha=0.5]
HSPA1A	Stepglm[both]+Enet[alpha=0.5]
HLADPB1	Stepglm[both]+Enet[alpha=0.5]
PSMA2	Stepglm[both]+Enet[alpha=0.5]
TRIB1	Stepglm[both]+Enet[alpha=0.5]
YBX3	Stepglm[both]+Enet[alpha=0.5]
UBE2N	Stepglm[both]+Enet[alpha=0.5]
UBL3	Stepglm[both]+Enet[alpha=0.5]
PRKCH	Stepglm[both]+Enet[alpha=0.5]
PSMD7	Stepglm[both]+Enet[alpha=0.5]
MKNK2	Stepglm[both]+Enet[alpha=0.5]
RAD23A	Stepglm[both]+Enet[alpha=0.5]
DNAJB1	Stepglm[both]+Enet[alpha=0.5]
TNNC2	Stepglm[both]+Enet[alpha=0.5]
CEBPB	Stepglm[both]+Enet[alpha=0.5]
AP1S2	Stepglm[both]+Enet[alpha=0.5]
TNFRSF1B	Stepglm[backward]+Enet[alpha=0.5]
HSPA1A	Stepglm[backward]+Enet[alpha=0.5]
HLADPB1	Stepglm[backward]+Enet[alpha=0.5]
PSMA2	Stepglm[backward]+Enet[alpha=0.5]
TRIB1	Stepglm[backward]+Enet[alpha=0.5]
YBX3	Stepglm[backward]+Enet[alpha=0.5]
UBE2N	Stepglm[backward]+Enet[alpha=0.5]
UBL3	Stepglm[backward]+Enet[alpha=0.5]
PRKCH	Stepglm[backward]+Enet[alpha=0.5]
PSMD7	Stepglm[backward]+Enet[alpha=0.5]
MKNK2	Stepglm[backward]+Enet[alpha=0.5]
RAD23A	Stepglm[backward]+Enet[alpha=0.5]
DNAJB1	Stepglm[backward]+Enet[alpha=0.5]
TNNC2	Stepglm[backward]+Enet[alpha=0.5]
CEBPB	Stepglm[backward]+Enet[alpha=0.5]
AP1S2	Stepglm[backward]+Enet[alpha=0.5]
HSPA1A	glmBoost+RF
HLADPA1	glmBoost+RF
PSMA2	glmBoost+RF
TRIB1	glmBoost+RF
RXRA	glmBoost+RF
PRKCH	glmBoost+RF
HSP90AA1	glmBoost+RF
HSPA1A	RF
HLADPA1	RF
TRIB1	RF
RXRA	RF
GADD45B	RF
TNNC2	RF
HSPA1A	Lasso+GBM
TNFRSF1B	Lasso+GBM
PRKCH	Lasso+GBM
UBE2N	Lasso+GBM
UBE2D1	Lasso+GBM
HSP90AA1	Lasso+GBM
RAD23A	Lasso+GBM
HLADRA	Lasso+GBM
IRF1	Lasso+GBM
PSMA2	Lasso+GBM
UBL3	Lasso+GBM
TRIB1	Lasso+GBM
CEBPB	Lasso+GBM
GCH1	Lasso+GBM
AP1S2	Lasso+GBM
CSRNP1	Lasso+GBM
HLADPB1	Lasso+GBM
DNAJB1	Lasso+GBM
TNNC2	RF+GBM
GADD45B	RF+GBM
HSP90AA1	RF+GBM
TRIB1	RF+GBM
TNNC2	GBM
HLADPA1	GBM
HSPA1A	GBM
GADD45B	GBM
PRKCH	GBM
UPP1	GBM
UBE2N	GBM
MKNK2	GBM
RXRA	GBM
HSP90AA1	GBM
TNFRSF1B	GBM
UBE2D1	GBM
PSMA2	GBM
RHOBTB1	GBM
TRIB1	GBM
UBL3	GBM
IRF1	GBM
RAD23A	GBM
YBX3	GBM
CEBPB	GBM
ATF3	GBM
HLADPB1	GBM
HLADRA	GBM
PSMD7	GBM
GCH1	GBM
CSRNP1	GBM
AP1S2	GBM
GAPDH	GBM
DNAJB1	GBM
TNFRSF1B	Stepglm[both]+SVM
HSPA1A	Stepglm[both]+SVM
HLADPB1	Stepglm[both]+SVM
PSMA2	Stepglm[both]+SVM
TRIB1	Stepglm[both]+SVM
YBX3	Stepglm[both]+SVM
UBE2N	Stepglm[both]+SVM
UBL3	Stepglm[both]+SVM
PRKCH	Stepglm[both]+SVM
PSMD7	Stepglm[both]+SVM
MKNK2	Stepglm[both]+SVM
RAD23A	Stepglm[both]+SVM
DNAJB1	Stepglm[both]+SVM
TNNC2	Stepglm[both]+SVM
CEBPB	Stepglm[both]+SVM
AP1S2	Stepglm[both]+SVM
TNFRSF1B	Stepglm[backward]+SVM
HSPA1A	Stepglm[backward]+SVM
HLADPB1	Stepglm[backward]+SVM
PSMA2	Stepglm[backward]+SVM
TRIB1	Stepglm[backward]+SVM
YBX3	Stepglm[backward]+SVM
UBE2N	Stepglm[backward]+SVM
UBL3	Stepglm[backward]+SVM
PRKCH	Stepglm[backward]+SVM
PSMD7	Stepglm[backward]+SVM
MKNK2	Stepglm[backward]+SVM
RAD23A	Stepglm[backward]+SVM
DNAJB1	Stepglm[backward]+SVM
TNNC2	Stepglm[backward]+SVM
CEBPB	Stepglm[backward]+SVM
AP1S2	Stepglm[backward]+SVM
HSPA1A	Lasso+RF
TRIB1	Lasso+RF
PRKCH	Lasso+RF
HSP90AA1	Lasso+RF
AP1S2	Stepglm[both]+GBM
TNNC2	Stepglm[both]+GBM
HSPA1A	Stepglm[both]+GBM
PRKCH	Stepglm[both]+GBM
PRKCH	Stepglm[backward]+GBM
HSPA1A	Stepglm[backward]+GBM
TNNC2	Stepglm[backward]+GBM
TNFRSF1B	Stepglm[backward]+GBM
PSMA2	Stepglm[backward]+GBM
UBE2N	Stepglm[backward]+GBM
TRIB1	Stepglm[backward]+GBM
UBL3	Stepglm[backward]+GBM
CEBPB	Stepglm[backward]+GBM
HLADPB1	Stepglm[backward]+GBM
PSMD7	Stepglm[backward]+GBM
MKNK2	Stepglm[backward]+GBM
YBX3	Stepglm[backward]+GBM
DNAJB1	Stepglm[backward]+GBM
RAD23A	Stepglm[backward]+GBM
HSPA1A	Stepglm[both]+RF
TRIB1	Stepglm[both]+RF
YBX3	Stepglm[both]+RF
PRKCH	Stepglm[both]+RF
TNNC2	Stepglm[both]+RF
TNFRSF1B	LDA
ATF3	LDA
CSRNP1	LDA
IRF1	LDA
HSPA1A	LDA
HLADRA	LDA
HLADPA1	LDA
HLADPB1	LDA
PSMA2	LDA
UPP1	LDA
TRIB1	LDA
RXRA	LDA
UBE2D1	LDA
RHOBTB1	LDA
GAPDH	LDA
YBX3	LDA
UBE2N	LDA
UBL3	LDA
GCH1	LDA
PRKCH	LDA
HSP90AA1	LDA
PSMD7	LDA
MKNK2	LDA
GADD45B	LDA
RAD23A	LDA
DNAJB1	LDA
TNNC2	LDA
CEBPB	LDA
AP1S2	LDA
TNFRSF1B	glmBoost+LDA
HSPA1A	glmBoost+LDA
HLADPA1	glmBoost+LDA
PSMA2	glmBoost+LDA
TRIB1	glmBoost+LDA
RXRA	glmBoost+LDA
UBE2N	glmBoost+LDA
PRKCH	glmBoost+LDA
HSP90AA1	glmBoost+LDA
RAD23A	glmBoost+LDA
CEBPB	glmBoost+LDA
TRIB1	RF+LDA
HSP90AA1	RF+LDA
GADD45B	RF+LDA
TNNC2	RF+LDA
TNFRSF1B	Stepglm[both]+LDA
HSPA1A	Stepglm[both]+LDA
HLADPB1	Stepglm[both]+LDA
PSMA2	Stepglm[both]+LDA
TRIB1	Stepglm[both]+LDA
YBX3	Stepglm[both]+LDA
UBE2N	Stepglm[both]+LDA
UBL3	Stepglm[both]+LDA
PRKCH	Stepglm[both]+LDA
PSMD7	Stepglm[both]+LDA
MKNK2	Stepglm[both]+LDA
RAD23A	Stepglm[both]+LDA
DNAJB1	Stepglm[both]+LDA
TNNC2	Stepglm[both]+LDA
CEBPB	Stepglm[both]+LDA
AP1S2	Stepglm[both]+LDA
TNFRSF1B	Stepglm[backward]+LDA
HSPA1A	Stepglm[backward]+LDA
HLADPB1	Stepglm[backward]+LDA
PSMA2	Stepglm[backward]+LDA
TRIB1	Stepglm[backward]+LDA
YBX3	Stepglm[backward]+LDA
UBE2N	Stepglm[backward]+LDA
UBL3	Stepglm[backward]+LDA
PRKCH	Stepglm[backward]+LDA
PSMD7	Stepglm[backward]+LDA
MKNK2	Stepglm[backward]+LDA
RAD23A	Stepglm[backward]+LDA
DNAJB1	Stepglm[backward]+LDA
TNNC2	Stepglm[backward]+LDA
CEBPB	Stepglm[backward]+LDA
AP1S2	Stepglm[backward]+LDA
TNFRSF1B	Lasso+LDA
CSRNP1	Lasso+LDA
IRF1	Lasso+LDA
HSPA1A	Lasso+LDA
HLADRA	Lasso+LDA
HLADPB1	Lasso+LDA
PSMA2	Lasso+LDA
TRIB1	Lasso+LDA
UBE2D1	Lasso+LDA
UBE2N	Lasso+LDA
UBL3	Lasso+LDA
GCH1	Lasso+LDA
PRKCH	Lasso+LDA
HSP90AA1	Lasso+LDA
RAD23A	Lasso+LDA
DNAJB1	Lasso+LDA
CEBPB	Lasso+LDA
AP1S2	Lasso+LDA
HSPA1A	Stepglm[backward]+RF
TRIB1	Stepglm[backward]+RF
PRKCH	Stepglm[backward]+RF
TNNC2	Stepglm[backward]+RF
TNFRSF1B	XGBoost
ATF3	XGBoost
CSRNP1	XGBoost
IRF1	XGBoost
HSPA1A	XGBoost
HLADRA	XGBoost
HLADPA1	XGBoost
HLADPB1	XGBoost
PSMA2	XGBoost
UPP1	XGBoost
TRIB1	XGBoost
RXRA	XGBoost
UBE2D1	XGBoost
RHOBTB1	XGBoost
GAPDH	XGBoost
YBX3	XGBoost
UBE2N	XGBoost
UBL3	XGBoost
GCH1	XGBoost
PRKCH	XGBoost
HSP90AA1	XGBoost
PSMD7	XGBoost
MKNK2	XGBoost
GADD45B	XGBoost
RAD23A	XGBoost
DNAJB1	XGBoost
TNNC2	XGBoost
CEBPB	XGBoost
AP1S2	XGBoost
TNFRSF1B	Lasso+XGBoost
CSRNP1	Lasso+XGBoost
IRF1	Lasso+XGBoost
HSPA1A	Lasso+XGBoost
HLADRA	Lasso+XGBoost
HLADPB1	Lasso+XGBoost
PSMA2	Lasso+XGBoost
TRIB1	Lasso+XGBoost
UBE2D1	Lasso+XGBoost
UBE2N	Lasso+XGBoost
UBL3	Lasso+XGBoost
GCH1	Lasso+XGBoost
PRKCH	Lasso+XGBoost
HSP90AA1	Lasso+XGBoost
RAD23A	Lasso+XGBoost
DNAJB1	Lasso+XGBoost
CEBPB	Lasso+XGBoost
AP1S2	Lasso+XGBoost
TNFRSF1B	glmBoost+XGBoost
HSPA1A	glmBoost+XGBoost
HLADPA1	glmBoost+XGBoost
PSMA2	glmBoost+XGBoost
TRIB1	glmBoost+XGBoost
RXRA	glmBoost+XGBoost
UBE2N	glmBoost+XGBoost
PRKCH	glmBoost+XGBoost
HSP90AA1	glmBoost+XGBoost
RAD23A	glmBoost+XGBoost
CEBPB	glmBoost+XGBoost
TRIB1	RF+XGBoost
HSP90AA1	RF+XGBoost
GADD45B	RF+XGBoost
TNNC2	RF+XGBoost
TNFRSF1B	Stepglm[both]+XGBoost
HSPA1A	Stepglm[both]+XGBoost
HLADPB1	Stepglm[both]+XGBoost
PSMA2	Stepglm[both]+XGBoost
TRIB1	Stepglm[both]+XGBoost
YBX3	Stepglm[both]+XGBoost
UBE2N	Stepglm[both]+XGBoost
UBL3	Stepglm[both]+XGBoost
PRKCH	Stepglm[both]+XGBoost
PSMD7	Stepglm[both]+XGBoost
MKNK2	Stepglm[both]+XGBoost
RAD23A	Stepglm[both]+XGBoost
DNAJB1	Stepglm[both]+XGBoost
TNNC2	Stepglm[both]+XGBoost
CEBPB	Stepglm[both]+XGBoost
AP1S2	Stepglm[both]+XGBoost
TNFRSF1B	Stepglm[backward]+XGBoost
HSPA1A	Stepglm[backward]+XGBoost
HLADPB1	Stepglm[backward]+XGBoost
PSMA2	Stepglm[backward]+XGBoost
TRIB1	Stepglm[backward]+XGBoost
YBX3	Stepglm[backward]+XGBoost
UBE2N	Stepglm[backward]+XGBoost
UBL3	Stepglm[backward]+XGBoost
PRKCH	Stepglm[backward]+XGBoost
PSMD7	Stepglm[backward]+XGBoost
MKNK2	Stepglm[backward]+XGBoost
RAD23A	Stepglm[backward]+XGBoost
DNAJB1	Stepglm[backward]+XGBoost
TNNC2	Stepglm[backward]+XGBoost
CEBPB	Stepglm[backward]+XGBoost
AP1S2	Stepglm[backward]+XGBoost
TNFRSF1B	NaiveBayes
ATF3	NaiveBayes
CSRNP1	NaiveBayes
IRF1	NaiveBayes
HSPA1A	NaiveBayes
HLADRA	NaiveBayes
HLADPA1	NaiveBayes
HLADPB1	NaiveBayes
PSMA2	NaiveBayes
UPP1	NaiveBayes
TRIB1	NaiveBayes
RXRA	NaiveBayes
UBE2D1	NaiveBayes
RHOBTB1	NaiveBayes
GAPDH	NaiveBayes
YBX3	NaiveBayes
UBE2N	NaiveBayes
UBL3	NaiveBayes
GCH1	NaiveBayes
PRKCH	NaiveBayes
HSP90AA1	NaiveBayes
PSMD7	NaiveBayes
MKNK2	NaiveBayes
GADD45B	NaiveBayes
RAD23A	NaiveBayes
DNAJB1	NaiveBayes
TNNC2	NaiveBayes
CEBPB	NaiveBayes
AP1S2	NaiveBayes
TNFRSF1B	Lasso+NaiveBayes
CSRNP1	Lasso+NaiveBayes
IRF1	Lasso+NaiveBayes
HSPA1A	Lasso+NaiveBayes
HLADRA	Lasso+NaiveBayes
HLADPB1	Lasso+NaiveBayes
PSMA2	Lasso+NaiveBayes
TRIB1	Lasso+NaiveBayes
UBE2D1	Lasso+NaiveBayes
UBE2N	Lasso+NaiveBayes
UBL3	Lasso+NaiveBayes
GCH1	Lasso+NaiveBayes
PRKCH	Lasso+NaiveBayes
HSP90AA1	Lasso+NaiveBayes
RAD23A	Lasso+NaiveBayes
DNAJB1	Lasso+NaiveBayes
CEBPB	Lasso+NaiveBayes
AP1S2	Lasso+NaiveBayes
TNFRSF1B	glmBoost+NaiveBayes
HSPA1A	glmBoost+NaiveBayes
HLADPA1	glmBoost+NaiveBayes
PSMA2	glmBoost+NaiveBayes
TRIB1	glmBoost+NaiveBayes
RXRA	glmBoost+NaiveBayes
UBE2N	glmBoost+NaiveBayes
PRKCH	glmBoost+NaiveBayes
HSP90AA1	glmBoost+NaiveBayes
RAD23A	glmBoost+NaiveBayes
CEBPB	glmBoost+NaiveBayes
TRIB1	RF+NaiveBayes
HSP90AA1	RF+NaiveBayes
GADD45B	RF+NaiveBayes
TNNC2	RF+NaiveBayes
TNFRSF1B	Stepglm[both]+NaiveBayes
HSPA1A	Stepglm[both]+NaiveBayes
HLADPB1	Stepglm[both]+NaiveBayes
PSMA2	Stepglm[both]+NaiveBayes
TRIB1	Stepglm[both]+NaiveBayes
YBX3	Stepglm[both]+NaiveBayes
UBE2N	Stepglm[both]+NaiveBayes
UBL3	Stepglm[both]+NaiveBayes
PRKCH	Stepglm[both]+NaiveBayes
PSMD7	Stepglm[both]+NaiveBayes
MKNK2	Stepglm[both]+NaiveBayes
RAD23A	Stepglm[both]+NaiveBayes
DNAJB1	Stepglm[both]+NaiveBayes
TNNC2	Stepglm[both]+NaiveBayes
CEBPB	Stepglm[both]+NaiveBayes
AP1S2	Stepglm[both]+NaiveBayes
TNFRSF1B	Stepglm[backward]+NaiveBayes
HSPA1A	Stepglm[backward]+NaiveBayes
HLADPB1	Stepglm[backward]+NaiveBayes
PSMA2	Stepglm[backward]+NaiveBayes
TRIB1	Stepglm[backward]+NaiveBayes
YBX3	Stepglm[backward]+NaiveBayes
UBE2N	Stepglm[backward]+NaiveBayes
UBL3	Stepglm[backward]+NaiveBayes
PRKCH	Stepglm[backward]+NaiveBayes
PSMD7	Stepglm[backward]+NaiveBayes
MKNK2	Stepglm[backward]+NaiveBayes
RAD23A	Stepglm[backward]+NaiveBayes
DNAJB1	Stepglm[backward]+NaiveBayes
TNNC2	Stepglm[backward]+NaiveBayes
CEBPB	Stepglm[backward]+NaiveBayes
AP1S2	Stepglm[backward]+NaiveBayes
HSPA1A	Stepglm[both]+RF+NaiveBayes
TRIB1	Stepglm[both]+RF+NaiveBayes
PRKCH	Stepglm[both]+RF+NaiveBayes
TNNC2	Stepglm[both]+RF+NaiveBayes
HSPA1A	Lasso+GBM+RF
TNFRSF1B	Lasso+GBM+RF
PRKCH	Lasso+GBM+RF
RAD23A	Lasso+GBM+RF
HLADRA	Lasso+GBM+RF
UBE2N	Lasso+GBM+RF
UBE2D1	Lasso+GBM+RF
PSMA2	Lasso+GBM+RF
HSP90AA1	Lasso+GBM+RF
IRF1	Lasso+GBM+RF
UBL3	Lasso+GBM+RF
HLADPB1	Lasso+GBM+RF
TRIB1	Lasso+GBM+RF
AP1S2	Lasso+GBM+RF
CEBPB	Lasso+GBM+RF
GCH1	Lasso+GBM+RF
CSRNP1	Lasso+GBM+RF
DNAJB1	Lasso+GBM+RF
TNFRSF1B	Stepglm[both]+Enet[alpha=0.8]+XGBoost
HSPA1A	Stepglm[both]+Enet[alpha=0.8]+XGBoost
HLADPB1	Stepglm[both]+Enet[alpha=0.8]+XGBoost
PSMA2	Stepglm[both]+Enet[alpha=0.8]+XGBoost
TRIB1	Stepglm[both]+Enet[alpha=0.8]+XGBoost
YBX3	Stepglm[both]+Enet[alpha=0.8]+XGBoost
UBE2N	Stepglm[both]+Enet[alpha=0.8]+XGBoost
UBL3	Stepglm[both]+Enet[alpha=0.8]+XGBoost
PRKCH	Stepglm[both]+Enet[alpha=0.8]+XGBoost
PSMD7	Stepglm[both]+Enet[alpha=0.8]+XGBoost
RAD23A	Stepglm[both]+Enet[alpha=0.8]+XGBoost
DNAJB1	Stepglm[both]+Enet[alpha=0.8]+XGBoost
TNNC2	Stepglm[both]+Enet[alpha=0.8]+XGBoost
CEBPB	Stepglm[both]+Enet[alpha=0.8]+XGBoost
TNFRSF1B	Stepglm[backward]+Enet[alpha=0.8]+glmBoost
HSPA1A	Stepglm[backward]+Enet[alpha=0.8]+glmBoost
HLADPB1	Stepglm[backward]+Enet[alpha=0.8]+glmBoost
PSMA2	Stepglm[backward]+Enet[alpha=0.8]+glmBoost
TRIB1	Stepglm[backward]+Enet[alpha=0.8]+glmBoost
YBX3	Stepglm[backward]+Enet[alpha=0.8]+glmBoost
UBE2N	Stepglm[backward]+Enet[alpha=0.8]+glmBoost
UBL3	Stepglm[backward]+Enet[alpha=0.8]+glmBoost
PRKCH	Stepglm[backward]+Enet[alpha=0.8]+glmBoost
PSMD7	Stepglm[backward]+Enet[alpha=0.8]+glmBoost
MKNK2	Stepglm[backward]+Enet[alpha=0.8]+glmBoost
RAD23A	Stepglm[backward]+Enet[alpha=0.8]+glmBoost
DNAJB1	Stepglm[backward]+Enet[alpha=0.8]+glmBoost
TNNC2	Stepglm[backward]+Enet[alpha=0.8]+glmBoost
CEBPB	Stepglm[backward]+Enet[alpha=0.8]+glmBoost
AP1S2	Stepglm[backward]+Enet[alpha=0.8]+glmBoost
TNFRSF1B	Stepglm[both]+Enet[alpha=0.2]+GBM
HSPA1A	Stepglm[both]+Enet[alpha=0.2]+GBM
HLADPB1	Stepglm[both]+Enet[alpha=0.2]+GBM
PSMA2	Stepglm[both]+Enet[alpha=0.2]+GBM
TRIB1	Stepglm[both]+Enet[alpha=0.2]+GBM
YBX3	Stepglm[both]+Enet[alpha=0.2]+GBM
UBE2N	Stepglm[both]+Enet[alpha=0.2]+GBM
UBL3	Stepglm[both]+Enet[alpha=0.2]+GBM
PRKCH	Stepglm[both]+Enet[alpha=0.2]+GBM
PSMD7	Stepglm[both]+Enet[alpha=0.2]+GBM
MKNK2	Stepglm[both]+Enet[alpha=0.2]+GBM
RAD23A	Stepglm[both]+Enet[alpha=0.2]+GBM
DNAJB1	Stepglm[both]+Enet[alpha=0.2]+GBM
TNNC2	Stepglm[both]+Enet[alpha=0.2]+GBM
CEBPB	Stepglm[both]+Enet[alpha=0.2]+GBM
AP1S2	Stepglm[both]+Enet[alpha=0.2]+GBM
TNFRSF1B	Stepglm[backward]+Enet[alpha=0.2]+XGBoost
HSPA1A	Stepglm[backward]+Enet[alpha=0.2]+XGBoost
HLADPB1	Stepglm[backward]+Enet[alpha=0.2]+XGBoost
PSMA2	Stepglm[backward]+Enet[alpha=0.2]+XGBoost
TRIB1	Stepglm[backward]+Enet[alpha=0.2]+XGBoost
YBX3	Stepglm[backward]+Enet[alpha=0.2]+XGBoost
UBE2N	Stepglm[backward]+Enet[alpha=0.2]+XGBoost
UBL3	Stepglm[backward]+Enet[alpha=0.2]+XGBoost
PRKCH	Stepglm[backward]+Enet[alpha=0.2]+XGBoost
PSMD7	Stepglm[backward]+Enet[alpha=0.2]+XGBoost
MKNK2	Stepglm[backward]+Enet[alpha=0.2]+XGBoost
RAD23A	Stepglm[backward]+Enet[alpha=0.2]+XGBoost
DNAJB1	Stepglm[backward]+Enet[alpha=0.2]+XGBoost
TNNC2	Stepglm[backward]+Enet[alpha=0.2]+XGBoost
CEBPB	Stepglm[backward]+Enet[alpha=0.2]+XGBoost
AP1S2	Stepglm[backward]+Enet[alpha=0.2]+XGBoost
TNFRSF1B	Stepglm[both]+Lasso+GBM
HSPA1A	Stepglm[both]+Lasso+GBM
HLADPB1	Stepglm[both]+Lasso+GBM
PSMA2	Stepglm[both]+Lasso+GBM
TRIB1	Stepglm[both]+Lasso+GBM
YBX3	Stepglm[both]+Lasso+GBM
UBE2N	Stepglm[both]+Lasso+GBM
UBL3	Stepglm[both]+Lasso+GBM
PRKCH	Stepglm[both]+Lasso+GBM
PSMD7	Stepglm[both]+Lasso+GBM
RAD23A	Stepglm[both]+Lasso+GBM
DNAJB1	Stepglm[both]+Lasso+GBM
TNNC2	Stepglm[both]+Lasso+GBM
TNFRSF1B	Stepglm[backward]+Lasso+RF
HSPA1A	Stepglm[backward]+Lasso+RF
HLADPB1	Stepglm[backward]+Lasso+RF
PSMA2	Stepglm[backward]+Lasso+RF
TRIB1	Stepglm[backward]+Lasso+RF
YBX3	Stepglm[backward]+Lasso+RF
UBE2N	Stepglm[backward]+Lasso+RF
UBL3	Stepglm[backward]+Lasso+RF
PRKCH	Stepglm[backward]+Lasso+RF
PSMD7	Stepglm[backward]+Lasso+RF
MKNK2	Stepglm[backward]+Lasso+RF
RAD23A	Stepglm[backward]+Lasso+RF
DNAJB1	Stepglm[backward]+Lasso+RF
TNNC2	Stepglm[backward]+Lasso+RF
CEBPB	Stepglm[backward]+Lasso+RF
AP1S2	Stepglm[backward]+Lasso+RF
TNFRSF1B	Stepglm[both]+Enet[alpha=0.6]+GBM
HSPA1A	Stepglm[both]+Enet[alpha=0.6]+GBM
HLADPB1	Stepglm[both]+Enet[alpha=0.6]+GBM
PSMA2	Stepglm[both]+Enet[alpha=0.6]+GBM
TRIB1	Stepglm[both]+Enet[alpha=0.6]+GBM
YBX3	Stepglm[both]+Enet[alpha=0.6]+GBM
UBE2N	Stepglm[both]+Enet[alpha=0.6]+GBM
UBL3	Stepglm[both]+Enet[alpha=0.6]+GBM
PRKCH	Stepglm[both]+Enet[alpha=0.6]+GBM
PSMD7	Stepglm[both]+Enet[alpha=0.6]+GBM
MKNK2	Stepglm[both]+Enet[alpha=0.6]+GBM
RAD23A	Stepglm[both]+Enet[alpha=0.6]+GBM
DNAJB1	Stepglm[both]+Enet[alpha=0.6]+GBM
TNNC2	Stepglm[both]+Enet[alpha=0.6]+GBM
CEBPB	Stepglm[both]+Enet[alpha=0.6]+GBM
AP1S2	Stepglm[both]+Enet[alpha=0.6]+GBM
TNFRSF1B	Stepglm[backward]+Enet[alpha=0.6]+GBM
HSPA1A	Stepglm[backward]+Enet[alpha=0.6]+GBM
HLADPB1	Stepglm[backward]+Enet[alpha=0.6]+GBM
PSMA2	Stepglm[backward]+Enet[alpha=0.6]+GBM
TRIB1	Stepglm[backward]+Enet[alpha=0.6]+GBM
YBX3	Stepglm[backward]+Enet[alpha=0.6]+GBM
UBE2N	Stepglm[backward]+Enet[alpha=0.6]+GBM
UBL3	Stepglm[backward]+Enet[alpha=0.6]+GBM
PRKCH	Stepglm[backward]+Enet[alpha=0.6]+GBM
PSMD7	Stepglm[backward]+Enet[alpha=0.6]+GBM
MKNK2	Stepglm[backward]+Enet[alpha=0.6]+GBM
RAD23A	Stepglm[backward]+Enet[alpha=0.6]+GBM
DNAJB1	Stepglm[backward]+Enet[alpha=0.6]+GBM
TNNC2	Stepglm[backward]+Enet[alpha=0.6]+GBM
CEBPB	Stepglm[backward]+Enet[alpha=0.6]+GBM
AP1S2	Stepglm[backward]+Enet[alpha=0.6]+GBM
HLADPA1	glmBoost+GBM+Lasso
UBE2N	glmBoost+GBM+Lasso
PRKCH	glmBoost+GBM+Lasso
HSPA1A	glmBoost+GBM+Lasso
TNFRSF1B	glmBoost+GBM+Lasso
HSP90AA1	glmBoost+GBM+Lasso
TRIB1	glmBoost+GBM+Lasso
RXRA	glmBoost+GBM+Lasso
PSMA2	glmBoost+GBM+Lasso
RAD23A	glmBoost+GBM+Lasso
CEBPB	glmBoost+GBM+Lasso
TNFRSF1B	Stepglm[both]+Enet[alpha=0.7]+GBM
HSPA1A	Stepglm[both]+Enet[alpha=0.7]+GBM
HLADPB1	Stepglm[both]+Enet[alpha=0.7]+GBM
PSMA2	Stepglm[both]+Enet[alpha=0.7]+GBM
TRIB1	Stepglm[both]+Enet[alpha=0.7]+GBM
YBX3	Stepglm[both]+Enet[alpha=0.7]+GBM
UBE2N	Stepglm[both]+Enet[alpha=0.7]+GBM
UBL3	Stepglm[both]+Enet[alpha=0.7]+GBM
PRKCH	Stepglm[both]+Enet[alpha=0.7]+GBM
PSMD7	Stepglm[both]+Enet[alpha=0.7]+GBM
MKNK2	Stepglm[both]+Enet[alpha=0.7]+GBM
RAD23A	Stepglm[both]+Enet[alpha=0.7]+GBM
DNAJB1	Stepglm[both]+Enet[alpha=0.7]+GBM
TNNC2	Stepglm[both]+Enet[alpha=0.7]+GBM
CEBPB	Stepglm[both]+Enet[alpha=0.7]+GBM
AP1S2	Stepglm[both]+Enet[alpha=0.7]+GBM
TNFRSF1B	Stepglm[backward]+Enet[alpha=0.7]+NaiveBayes
HSPA1A	Stepglm[backward]+Enet[alpha=0.7]+NaiveBayes
HLADPB1	Stepglm[backward]+Enet[alpha=0.7]+NaiveBayes
PSMA2	Stepglm[backward]+Enet[alpha=0.7]+NaiveBayes
TRIB1	Stepglm[backward]+Enet[alpha=0.7]+NaiveBayes
YBX3	Stepglm[backward]+Enet[alpha=0.7]+NaiveBayes
UBE2N	Stepglm[backward]+Enet[alpha=0.7]+NaiveBayes
UBL3	Stepglm[backward]+Enet[alpha=0.7]+NaiveBayes
PRKCH	Stepglm[backward]+Enet[alpha=0.7]+NaiveBayes
PSMD7	Stepglm[backward]+Enet[alpha=0.7]+NaiveBayes
MKNK2	Stepglm[backward]+Enet[alpha=0.7]+NaiveBayes
RAD23A	Stepglm[backward]+Enet[alpha=0.7]+NaiveBayes
DNAJB1	Stepglm[backward]+Enet[alpha=0.7]+NaiveBayes
TNNC2	Stepglm[backward]+Enet[alpha=0.7]+NaiveBayes
CEBPB	Stepglm[backward]+Enet[alpha=0.7]+NaiveBayes
AP1S2	Stepglm[backward]+Enet[alpha=0.7]+NaiveBayes
TNFRSF1B	Lasso+Stepglm[backward]+Enet[alpha=0.5]
HLADPB1	Lasso+Stepglm[backward]+Enet[alpha=0.5]
PSMA2	Lasso+Stepglm[backward]+Enet[alpha=0.5]
TRIB1	Lasso+Stepglm[backward]+Enet[alpha=0.5]
UBE2D1	Lasso+Stepglm[backward]+Enet[alpha=0.5]
UBE2N	Lasso+Stepglm[backward]+Enet[alpha=0.5]
UBL3	Lasso+Stepglm[backward]+Enet[alpha=0.5]
PRKCH	Lasso+Stepglm[backward]+Enet[alpha=0.5]
HSP90AA1	Lasso+Stepglm[backward]+Enet[alpha=0.5]
RAD23A	Lasso+Stepglm[backward]+Enet[alpha=0.5]
DNAJB1	Lasso+Stepglm[backward]+Enet[alpha=0.5]
AP1S2	Lasso+Stepglm[backward]+Enet[alpha=0.5]
